# Supplementary material for: Pubertal development in healthy children is mirrored by DNA methylation patterns in peripheral blood
Source: Sci Rep. 2016 Jun 28;6:28657. doi: 10.1038/srep28657 (PMC4923870; doi:10.1038/srep28657)
Supplement: Supplementary Information [file srep28657-s2.xls]

## Sheet: Index
	Supplementary tables
	Pubertal development in healthy children is mirrored by DNA methylation patterns in peripheral blood. Kristian Almstrup, Marie Lindhardt Johansen, Alexander S. Busch, Casper P. Hagen, John E. Nielsen, Jørgen Holm Petersen and Anders Juul.
	Table 1	Top most significant CpGs associated with pubertal age
	Table 2	Pubertal age - output from missMethyl
	Table 3	Pubertal age - output from REVIGO
	Table 4	Top most significant CpGs associated with individual circulating hormone values in boys
	Table 5	Core set of CpGs associated with changes in reproductive hormones in boys
	Table 6	Core set of CpGs associated both with pubertal age and changes in reproductive hormones in boys
	Table 7	Pubertal age - Top 20 differentially methylated regions from DMRCate analysis of boys and girls, collectively

## Sheet: Table 1
Core set of CpGs associated with pubertal age at a FDR cut-off of 0.001 (sorted by increasing FDR)
cpg ID	Holm significanse (step-down bonferroni)	False discovery rate (FDR)	Genomic control ad- justed p-values	Effect size	Standard error of effect size	Chromosome	Chromosomal position	Gene symbol	Genomic site	Position in site	Gene name
cg16069986	TRUE	1.63548e-07	2.46827e-12	-0.0123965	0.00101393	11	70650456	SHANK2-AS3	intron (NM_012309, intron 10 of 22)	-58439	SHANK2 antisense RNA 3
cg03326252	TRUE	5.28365e-07	2.18788e-11	0.0103262	0.000924825	11	133821166	IGSF9B	intron (NM_001277285, intron 1 of 19)	5483	immunoglobulin superfamily, member 9B
cg09278098	TRUE	5.28365e-07	2.24094e-11	-0.0131732	0.001181	12	84902512	SLC6A15	Intergenic	404096	solute carrier family 6 (neutral amino acid transporter), member 15
cg14918082	TRUE	6.78504e-07	3.77264e-11	0.016219	0.00148667	17	7833237	KCNAB3	promoter-TSS (NM_004732)	-484	potassium voltage-gated channel, shaker-related subfamily, beta member 3
cg18450254	TRUE	2.12526e-06	1.41131e-10	-0.0140892	0.00136744	3	64200005	PRICKLE2	intron (NM_198859, intron 1 of 7)	11126	prickle homolog 2 (Drosophila)
cg26305174	TRUE	2.56451e-06	2.0171e-10	-0.0102103	0.00100669	7	100463583	TRIP6	TTS (NM_001267812)	-1367	thyroid hormone receptor interactor 6
cg08957484	TRUE	2.92378e-06	2.65556e-10	0.0113327	0.00113108	5	132083532	CCNI2	exon (NM_001039780, exon 1 of 6)	395	cyclin I family, member 2
cg23201812	TRUE	3.36456e-06	3.45759e-10	-0.0266505	0.00269142	11	34771918	EHF	Intergenic	117907	ets homologous factor
cg13407335	TRUE	4.03108e-06	5.59026e-10	0.0179135	0.00184864	17	7832852	KCNAB3	promoter-TSS (NM_004732)	-99	potassium voltage-gated channel, shaker-related subfamily, beta member 3
cg16312514	TRUE	4.03108e-06	5.49632e-10	-0.0154788	0.00159616	11	70650521	SHANK2-AS3	intron (NM_012309, intron 10 of 22)	-58374	SHANK2 antisense RNA 3
cg23907053	TRUE	4.03108e-06	4.88808e-10	-0.0139634	0.00143228	12	70215816	RAB3IP	3' UTR (NM_175625, exon 10 of 10)	43062	RAB3A interacting protein
cg07164639	TRUE	4.57388e-06	6.86322e-10	-0.0129024	0.00134396	6	110736958	DDO	promoter-TSS (NM_003649)	-205	D-aspartate oxidase
cg22138735	TRUE	5.84903e-06	9.38778e-10	0.0130282	0.00137662	20	62679713	SOX18	exon (NM_018419, exon 2 of 2)	1266	SRY (sex determining region Y)-box 18
cg03054277	TRUE	9.66465e-06	1.6323e-09	0.00950264	0.00103007	1	228400217	C1orf145	exon (NM_001098623, exon 2 of 105)	1139	chromosome 1 open reading frame 145
cg21017569	TRUE	1.43035e-05	2.53931e-09	0.0119178	0.00131885	17	7832769	KCNAB3	promoter-TSS (NM_004732)	-16	potassium voltage-gated channel, shaker-related subfamily, beta member 3
cg25264948	TRUE	1.5392e-05	2.89779e-09	0.00978099	0.00108915	6	31734232	SAPCD1	intron (NM_025258, intron 14 of 16).2	3459	suppressor APC domain containing 1
cg01735357	TRUE	2.51397e-05	4.91467e-09	0.0110087	0.00125705	20	61732467	HAR1A	promoter-TSS (NR_003244)	-177	highly accelerated region 1A (non-protein coding)
cg19270739	TRUE	2.51397e-05	5.1863e-09	-0.00762895	0.00087338	1	1368846	VWA1	Intergenic	-2057	von Willebrand factor A domain containing 1
cg06413398	TRUE	2.79447e-05	6.19557e-09	-0.0116191	0.00134161	6	110736865	DDO	promoter-TSS (NM_003649)	-112	D-aspartate oxidase
cg11766468	TRUE	2.79447e-05	6.7539e-09	0.0115045	0.00133393	19	7923041	EVI5L	intron (NM_001159944, intron 11 of 18)	11655	ecotropic viral integration site 5-like
cg12024906	TRUE	2.79447e-05	6.95067e-09	0.013813	0.00160382	19	37825679	HKR1	promoter-TSS (NM_181786)	99	HKR1, GLI-Kruppel zinc finger family member
cg15951188	TRUE	2.79447e-05	6.54138e-09	0.00911123	0.0010548	17	7832680	KCNAB3	promoter-TSS (NM_004732)	73	potassium voltage-gated channel, shaker-related subfamily, beta member 3
cg12634306	TRUE	3.06023e-05	8.56454e-09	0.0126324	0.0014817	1	40098811	HEYL	intron (NM_014571, intron 1 of 4)	6537	hairy/enhancer-of-split related with YRPW motif-like
cg16513459	TRUE	3.06023e-05	7.94492e-09	0.0125457	0.00146616	17	7832932	KCNAB3	promoter-TSS (NM_004732)	-179	potassium voltage-gated channel, shaker-related subfamily, beta member 3
cg21653586	TRUE	3.06023e-05	8.30082e-09	0.0166281	0.0019474	11	10530636	MTRNR2L8	promoter-TSS (NM_001190702)	87	MT-RNR2-like 8
cg05694021	TRUE	3.08441e-05	8.95826e-09	-0.0133495	0.00156924	12	19699504	AEBP2	Intergenic	105989	AE binding protein 2
cg01008256	TRUE	3.6647e-05	1.09468e-08	-0.00985061	0.00116936	7	100463985	TRIP6	promoter-TSS (NM_003302)	-965	thyroid hormone receptor interactor 6
cg09655403	TRUE	3.94522e-05	1.25726e-08	0.009436	0.0011278	5	78985495	CMYA5	promoter-TSS (NM_153610)	-164	cardiomyopathy associated 5
cg15012662	TRUE	3.94522e-05	1.24884e-08	-0.0225634	0.00269591	7	122443513	CADPS2	intron (NM_001009571, intron 1 of 27)	83300	Ca++-dependent secretion activator 2
cg23287992	TRUE	4.02067e-05	1.36419e-08	0.00822979	0.000987606	6	31734390	SAPCD1	exon (NM_025258, exon 14 of 17).2	3617	suppressor APC domain containing 1
cg23669081	TRUE	4.02067e-05	1.35775e-08	0.0178128	0.00213711	17	46685353	HOXB6	exon (NM_004502, exon 2 of 2)	-3019	homeobox B6
cg05895618	TRUE	4.03025e-05	1.44747e-08	-0.00955835	0.00115041	11	19222395	CSRP3	intron (NM_003476, intron 2 of 6)	9723	cysteine and glycine-rich protein 3 (cardiac LIM protein)
cg18887458	TRUE	4.03025e-05	1.45123e-08	-0.0215992	0.00259992	7	115995934	TES	Intergenic	132929	testis derived transcript (3 LIM domains)
cg19907915	TRUE	4.21431e-05	1.558e-08	0.0133632	0.00161423	11	133821252	IGSF9B	intron (NM_001277285, intron 1 of 19)	5397	immunoglobulin superfamily, member 9B
cg25110757	TRUE	4.5917e-05	1.73795e-08	0.00523882	0.000636278	14	95065642	SERPINA3	Intergenic	-13072	serpin peptidase inhibitor, clade A (alpha-1 antiproteinase, antitrypsin), member 3
cg03579624	TRUE	4.6684e-05	1.81359e-08	0.0119823	0.0014584	3	75717248	FRG2C	TTS (NM_001124759)	3761	FSHD region gene 2 family, member C
cg06942979	TRUE	5.40596e-05	2.14048e-08	0.00996217	0.00122262	22	31501382	SELM	TTS (NM_001207017)	2169	selenoprotein M
cg13224583	TRUE	5.5774e-05	2.2617e-08	0.0121727	0.00149804	1	156883745	LRRC71	exon (NM_001080471, exon 22 of 23)	-6679	leucine rich repeat containing 71
cg02231404	TRUE	7.35969e-05	3.01787e-08	0.0131312	0.00163971	20	62679635	SOX18	exon (NM_018419, exon 2 of 2)	1344	SRY (sex determining region Y)-box 18
cg04027548	TRUE	7.49421e-05	3.14507e-08	0.00873765	0.00109337	12	21926447	KCNJ8	exon (NM_004982, exon 2 of 3)	1308	potassium inwardly-rectifying channel, subfamily J, member 8
cg21361322	TRUE	7.72975e-05	3.39221e-08	0.00934442	0.00117381	22	31500896	SELM	TTS (NM_001207017)	2655	selenoprotein M
cg27210390	TRUE	7.72975e-05	3.39266e-08	-0.00643476	0.000808314	17	52978583	TOM1L1	intron (NM_005486, intron 1 of 15)	531	target of myb1 (chicken)-like 1
cg04295144	TRUE	8.28641e-05	3.87552e-08	0.0152567	0.00192956	19	10407184	ICAM5	exon (NM_003259, exon 11 of 11)	6529	intercellular adhesion molecule 5, telencephalin
cg05156137	TRUE	8.28641e-05	3.94519e-08	-0.00894976	0.00113294	21	35898975	RCAN1	exon (NM_203418, exon 1 of 4)	286	regulator of calcineurin 1
cg14956327	TRUE	8.28641e-05	3.82966e-08	-0.0107282	0.00135601	6	110737053	DDO	promoter-TSS (NM_003649)	-300	D-aspartate oxidase
cg27162435	TRUE	8.28641e-05	3.95152e-08	0.0152804	0.00193449	17	7833163	KCNAB3	promoter-TSS (NM_004732)	-410	potassium voltage-gated channel, shaker-related subfamily, beta member 3
cg11041817	TRUE	9.38439e-05	4.53884e-08	0.0123456	0.0015741	17	46685327	HOXB6	exon (NM_004502, exon 2 of 2)	-2993	homeobox B6
cg02046143	TRUE	9.63871e-05	4.7495e-08	-0.0101808	0.00130112	11	133797911	LOC283174	intron (NM_001277285, intron 12 of 19)	-26276	uncharacterized LOC283174
cg04742719	TRUE	0.000104579	5.33445e-08	-0.00815862	0.00104896	7	100463759	TRIP6	TTS (NM_001267812)	-1191	thyroid hormone receptor interactor 6
cg26685941	TRUE	0.000104579	5.32548e-08	-0.0112242	0.00144298	13	95952902	ABCC4	intron (NM_005845, intron 1 of 30)	785	ATP-binding cassette, sub-family C (CFTR/MRP), member 4
cg22796704	TRUE	0.000124707	6.42321e-08	-0.00796089	0.00103346	10	49673534	ARHGAP22	intron (NR_045675, intron 5 of 10)	28158	Rho GTPase activating protein 22
cg02030542	TRUE	0.000166529	8.76211e-08	-0.00618696	0.000816358	16	70722454	MTSS1L	intron (NM_018052, intron 18 of 18)	-2500	metastasis suppressor 1-like
cg12967723	TRUE	0.000166529	8.6816e-08	-0.0079988	0.00105491	7	100464145	TRIP6	promoter-TSS (NM_003302)	-805	thyroid hormone receptor interactor 6
cg22914762	TRUE	0.000174951	9.34514e-08	0.00755013	0.00099962	4	117220908	MIR1973	promoter-TSS (NR_031737)	27	microRNA 1973
cg15028548	TRUE	0.000186186	1.00861e-07	-0.00868757	0.00115487	3	100712322	ABI3BP	promoter-TSS (NM_015429)	12	ABI family, member 3 (NESH) binding protein
cg01080924	TRUE	0.000199131	1.11391e-07	-0.00975753	0.00130397	22	46449550	LOC150381	promoter-TSS (NR_027034)	-176	uncharacterized LOC150381
cg19344626	TRUE	0.000199131	1.13027e-07	-0.00759444	0.00101569	19	16830749	NWD1	promoter-TSS (NM_001007525)	-38	NACHT and WD repeat domain containing 1
cg19935040	TRUE	0.000199131	1.10405e-07	0.0104508	0.00139595	17	42432165	FAM171A2	exon (NM_198475, exon 8 of 8)	9070	family with sequence similarity 171, member A2
cg10403394	TRUE	0.000203238	1.1711e-07	-0.0135016	0.00180913	15	63349192	TPM1	exon (NM_000366, exon 3 of 10)	8556	tropomyosin 1 (alpha)
cg15931839	TRUE	0.000212761	1.24255e-07	0.00855709	0.00115023	6	111880530	TRAF3IP2	non-coding (NR_028338, exon 10 of 10)	8033	TRAF3 interacting protein 2
cg01323777	TRUE	0.000229307	1.37576e-07	0.0157421	0.00212761	17	7832943	KCNAB3	promoter-TSS (NM_004732)	-190	potassium voltage-gated channel, shaker-related subfamily, beta member 3
cg09932758	TRUE	0.000229307	1.35944e-07	0.00707193	0.000955186	12	58022542	B4GALNT1	TTS (NM_001276469)	3922	beta-1,4-N-acetyl-galactosaminyl transferase 1
cg10684486	TRUE	0.000238979	1.45237e-07	-0.00711445	0.000964348	10	12917286	LOC283070	Intergenic	42153	uncharacterized LOC283070
cg04697265	TRUE	0.000243216	1.51058e-07	-0.00729758	0.000991266	11	130683700	SNX19	Intergenic	102682	sorting nexin 19
cg19593741	TRUE	0.000243216	1.52098e-07	0.00818707	0.0011125	6	31734217	SAPCD1	intron (NM_025258, intron 14 of 16).2	3444	suppressor APC domain containing 1
cg13392258	TRUE	0.000244831	1.55276e-07	0.00769383	0.00104664	17	77806190	CBX4	TTS (NM_003655)	7023	chromobox homolog 4
cg11265839	TRUE	0.000254606	1.63435e-07	-0.0115806	0.00157975	12	96643565	ELK3	intron (NM_005230, intron 3 of 4)	55358	ELK3, ETS-domain protein (SRF accessory protein 2)
cg25460807	TRUE	0.000343828	2.23168e-07	0.00941498	0.00130628	8	21908022	EPB49	Intergenic	-3059	erythrocyte membrane protein band 4.9 (dematin)
cg23610373	TRUE	0.000388657	2.53952e-07	0.00597763	0.000835269	1	149298587	LOC388692	Intergenic	19111	uncharacterized LOC388692
cg07547765	TRUE	0.000419519	2.79992e-07	0.0101227	0.00142211	17	46685448	HOXB7	exon (NM_004502, exon 2 of 2)	2935	homeobox B7
cg22737154	TRUE	0.000419519	2.8028e-07	-0.00907134	0.00127448	2	64631614	LGALSL	Intergenic	-49713	lectin, galactoside-binding-like
cg21213853	TRUE	0.000454236	3.06055e-07	0.0093672	0.00132247	3	51741473	GRM2	intron (NM_001130063, intron 1 of 3)	392	glutamate receptor, metabotropic 2
cg24718722	TRUE	0.000458516	3.12758e-07	0.0104466	0.00147664	10	129536818	FOXI2	exon (NM_207426, exon 2 of 2)	1280	forkhead box I2
cg01511232	TRUE	0.000488043	3.3593e-07	0.0151938	0.00215622	4	155661929	LRAT	Intergenic	-3234	lecithin retinol acyltransferase (phosphatidylcholine--retinol O-acyltransferase)
cg05412028	TRUE	0.000491343	3.42316e-07	-0.0128684	0.00182813	13	95952937	ABCC4	intron (NM_005845, intron 1 of 30)	750	ATP-binding cassette, sub-family C (CFTR/MRP), member 4
cg02402091	TRUE	0.000496817	3.51e-07	-0.00607196	0.000863812	10	114135092	ACSL5	promoter-TSS (NM_203380)	69	acyl-CoA synthetase long-chain family member 5
cg13138089	TRUE	0.000496817	3.56527e-07	0.00696294	0.000991429	2	233251770	ECEL1P2	promoter-TSS (NR_028501)	-16	endothelin converting enzyme-like 1, pseudogene 2
cg19279257	TRUE	0.000496817	3.58758e-07	-0.0101108	0.00144015	7	100463508	TRIP6	TTS (NM_001267812)	-1442	thyroid hormone receptor interactor 6
cg02742555	TRUE	0.000536075	3.89996e-07	-0.00592177	0.000847426	11	15200692	INSC	intron (NM_001042536, intron 5 of 12)	64208	inscuteable homolog (Drosophila)
cg21878650	TRUE	0.000552909	4.06244e-07	-0.0226565	0.00324967	5	64558623	ADAMTS6	intron (NM_197941, intron 13 of 24)	219081	ADAM metallopeptidase with thrombospondin type 1 motif, 6
cg01794929	TRUE	0.000567919	4.21462e-07	0.0117077	0.00168274	22	31500940	SELM	TTS (NM_001207017)	2611	selenoprotein M
cg00848392	TRUE	0.000569486	4.27407e-07	0.00422212	0.000607319	6	31734401	SAPCD1	exon (NM_025258, exon 14 of 17).2	3628	suppressor APC domain containing 1
cg18338984	FALSE	0.00068802	5.16441e-07	-0.00832389	0.00121021	7	2646955	TTYH3	intron (NM_152558, intron 21 of 21)	-24648	tweety homolog 3 (Drosophila)
cg05207048	FALSE	0.000713073	5.40092e-07	-0.011895	0.00173383	5	167513456	WWC1	intron (NM_001122679, intron 7 of 28)	-205609	WW and C2 domain containing 1
cg16660091	FALSE	0.000778114	5.92783e-07	-0.0100091	0.00146671	16	56995856	CETP	promoter-TSS (NM_000078)	21	cholesteryl ester transfer protein, plasma
cg08877357	FALSE	0.00080176	6.29678e-07	-0.0119163	0.00175223	10	113120532	ADRA2A	Intergenic	283742	adrenoceptor alpha 2A
cg24834889	FALSE	0.00080176	6.23139e-07	0.00707624	0.0010399	19	37825406	HKR1	promoter-TSS (NM_181786)	-174	HKR1, GLI-Kruppel zinc finger family member
cg24960291	FALSE	0.00080176	6.28974e-07	0.00827118	0.00121615	3	185538892	IGF2BP2	intron (NM_006548, intron 2 of 15)	3935	insulin-like growth factor 2 mRNA binding protein 2
cg05280698	FALSE	0.000812568	6.44386e-07	0.00920392	0.00135518	19	37825388	HKR1	promoter-TSS (NM_181786)	-192	HKR1, GLI-Kruppel zinc finger family member
cg03193328	FALSE	0.000814301	6.52419e-07	-0.00792778	0.00116811	7	65746852	TPST1	intron (NM_003596, intron 2 of 5)	76593	tyrosylprotein sulfotransferase 1
cg23365801	FALSE	0.000824902	6.7403e-07	0.0122229	0.00180435	17	7832909	KCNAB3	promoter-TSS (NM_004732)	-156	potassium voltage-gated channel, shaker-related subfamily, beta member 3
cg24159721	FALSE	0.000824902	6.72468e-07	-0.00558161	0.00082385	1	565170	OR4F3	Intergenic	56864	olfactory receptor, family 4, subfamily F, member 3
cg25698975	FALSE	0.000864326	7.11371e-07	0.00678546	0.00100479	3	139440415	NMNAT3	Intergenic	-43530	nicotinamide nucleotide adenylyltransferase 3
cg21820873	FALSE	0.000939876	7.77321e-07	0.00855173	0.00127284	11	64138719	MIR1237	intron (NM_003942, intron 16 of 16)	2645	microRNA 1237

## Sheet: Table 2
Gene ontology terms associated with pubertal age CpGs
Gene ontology ID	Ontology term	Ontology class*	Number of genes in ontology term	Number of genes related to differentially methylated CpGs	P-value for enrichment
GO:0008307	structural constituent of muscle	MF	41	3	0.000297411
GO:0030016	myofibril	CC	202	5	0.000318272
GO:0043292	contractile fiber	CC	213	5	0.000390405
GO:0010927	cellular component assembly involved in morphogenesis	BP	230	5	0.000496721
GO:0030239	myofibril assembly	BP	54	3	0.000520288
GO:0010745	negative regulation of macrophage derived foam cell differentiation	BP	13	2	0.000527381
GO:0070884	regulation of calcineurin-NFAT signaling cascade	BP	14	2	0.000625466
GO:0033173	calcineurin-NFAT signaling cascade	BP	18	2	0.00101539
GO:0010874	regulation of cholesterol efflux	BP	20	2	0.00152774
GO:0050683	AF-1 domain binding	MF	1	1	0.00173508
GO:0030017	sarcomere	CC	179	4	0.00177095
GO:0055090	acylglycerol homeostasis	BP	29	2	0.00178572
GO:0070328	triglyceride homeostasis	BP	29	2	0.00178572
GO:0010743	regulation of macrophage derived foam cell differentiation	BP	28	2	0.00192342
GO:0031430	M band	CC	20	2	0.00235571
GO:0010742	macrophage derived foam cell differentiation	BP	31	2	0.00243999
GO:0090077	foam cell differentiation	BP	31	2	0.00243999
GO:0044449	contractile fiber part	CC	195	4	0.00250194
GO:0008445	D-aspartate oxidase activity	MF	1	1	0.00271978
GO:0015922	aspartate oxidase activity	MF	1	1	0.00271978
GO:0034196	acylglycerol transport	BP	2	1	0.0027423
GO:0034197	triglyceride transport	BP	2	1	0.0027423
GO:0048016	inositol phosphate-mediated signaling	BP	28	2	0.00312583
GO:0006641	triglyceride metabolic process	BP	110	3	0.00343595
GO:0003884	D-amino-acid oxidase activity	MF	2	1	0.00363985
GO:2000824	negative regulation of androgen receptor activity	BP	2	1	0.00376352
GO:0043277	apoptotic cell clearance	BP	32	2	0.00392833
GO:0017129	triglyceride binding	MF	2	1	0.00396087
GO:0045214	sarcomere organization	BP	33	2	0.00409653
GO:0019722	calcium-mediated signaling	BP	119	3	0.00411518
GO:0032371	regulation of sterol transport	BP	36	2	0.00436748
GO:0032374	regulation of cholesterol transport	BP	36	2	0.00436748
GO:0006639	acylglycerol metabolic process	BP	118	3	0.00453808
GO:0048646	anatomical structure formation involved in morphogenesis	BP	1024	9	0.00468698
GO:0031672	A band	CC	32	2	0.00469327
GO:0006638	neutral lipid metabolic process	BP	119	3	0.00469981
GO:0003947	(N-acetylneuraminyl)-galactosylglucosylceramide N-acetylgalactosaminyltransferase activity	MF	1	1	0.00489577
GO:0017098	sulfonylurea receptor binding	MF	2	1	0.00497904
GO:0016404	15-hydroxyprostaglandin dehydrogenase (NAD+) activity	MF	2	1	0.0050348
GO:0090341	negative regulation of secretion of lysosomal enzymes	BP	1	1	0.0050428
GO:0008282	ATP-sensitive potassium channel complex	CC	3	1	0.00505075
GO:0050848	regulation of calcium-mediated signaling	BP	43	2	0.00524525
GO:0003065	positive regulation of heart rate by epinephrine	BP	1	1	0.00528018
GO:0015485	cholesterol binding	MF	38	2	0.00530186
GO:0070772	PAS complex	CC	1	1	0.00547323
GO:0048866	stem cell fate specification	BP	2	1	0.00550842
GO:0033344	cholesterol efflux	BP	42	2	0.00573441
GO:0032513	negative regulation of protein phosphatase type 2B activity	BP	3	1	0.00578528
GO:0032934	sterol binding	MF	42	2	0.00640637
GO:2000823	regulation of androgen receptor activity	BP	3	1	0.00669291
GO:0070925	organelle assembly	BP	437	5	0.00670956
GO:0008597	calcium-dependent protein serine/threonine phosphatase regulator activity	MF	3	1	0.00675484
GO:0019478	D-amino acid catabolic process	BP	4	1	0.00705145
GO:0032422	purine-rich negative regulatory element binding	MF	2	1	0.00706957
GO:0090182	regulation of secretion of lysosomal enzymes	BP	2	1	0.00725245
GO:1902018	negative regulation of cilium assembly	BP	2	1	0.00728576
GO:0035939	microsatellite binding	MF	3	1	0.00747332
GO:0055002	striated muscle cell development	BP	129	3	0.00773081
GO:0035995	detection of muscle stretch	BP	3	1	0.00792771
GO:0001641	group II metabotropic glutamate receptor activity	MF	2	1	0.00823995
GO:0008588	release of cytoplasmic sequestered NF-kappaB	BP	5	1	0.00829267
GO:0032512	regulation of protein phosphatase type 2B activity	BP	4	1	0.0083065
GO:0031032	actomyosin structure organization	BP	135	3	0.00922934
GO:0046416	D-amino acid metabolic process	BP	5	1	0.0092331
GO:0008476	protein-tyrosine sulfotransferase activity	MF	2	1	0.00938808
GO:0006478	peptidyl-tyrosine sulfation	BP	2	1	0.00938808
GO:0090188	negative regulation of pancreatic juice secretion	BP	2	1	0.00962742
GO:0006533	aspartate catabolic process	BP	4	1	0.00981441
GO:0043988	histone H3-S28 phosphorylation	BP	3	1	0.00989709
GO:0097060	synaptic membrane	CC	243	4	0.00994693
GO:0032810	sterol response element binding	MF	2	1	0.0102959
GO:0035175	histone kinase activity (H3-S10 specific)	MF	3	1	0.0104148
GO:0055001	muscle cell development	BP	142	3	0.0105636
GO:0015272	ATP-activated inward rectifier potassium channel activity	MF	4	1	0.0110109
GO:0036309	protein localization to M-band	BP	2	1	0.0116121
GO:0031433	telethonin binding	MF	5	1	0.011723
GO:0019915	lipid storage	BP	58	2	0.0117332
GO:0090186	regulation of pancreatic juice secretion	BP	3	1	0.0118271
GO:0070885	negative regulation of calcineurin-NFAT signaling cascade	BP	4	1	0.0119996
GO:0043987	histone H3-S10 phosphorylation	BP	4	1	0.0122355
GO:0060214	endocardium formation	BP	4	1	0.0122905
GO:0035032	phosphatidylinositol 3-kinase complex, class III	CC	5	1	0.0124762
GO:0046486	glycerolipid metabolic process	BP	325	4	0.0128623
GO:0043031	negative regulation of macrophage activation	BP	6	1	0.0133957
GO:0042632	cholesterol homeostasis	BP	67	2	0.013407
GO:0033129	positive regulation of histone phosphorylation	BP	6	1	0.013605
GO:0019432	triglyceride biosynthetic process	BP	58	2	0.013639
GO:0055092	sterol homeostasis	BP	68	2	0.0136969
GO:0005862	muscle thin filament tropomyosin	CC	4	1	0.0137532
GO:0030259	lipid glycosylation	BP	4	1	0.0140362
GO:0031088	platelet dense granule membrane	CC	5	1	0.0143969
GO:0048550	negative regulation of pinocytosis	BP	4	1	0.0144393
GO:0060331	negative regulation of response to interferon-gamma	BP	5	1	0.0146863
GO:0060336	negative regulation of interferon-gamma-mediated signaling pathway	BP	5	1	0.0146863
GO:0048273	mitogen-activated protein kinase p38 binding	MF	4	1	0.0148442
GO:0046460	neutral lipid biosynthetic process	BP	60	2	0.0149862
GO:0046463	acylglycerol biosynthetic process	BP	60	2	0.0149862
GO:0048865	stem cell fate commitment	BP	5	1	0.0150937
GO:0098772	molecular function regulator	MF	1125	8	0.015325
GO:0015918	sterol transport	BP	69	2	0.0154545
GO:0030301	cholesterol transport	BP	69	2	0.0154545
GO:0003696	satellite DNA binding	MF	7	1	0.0157316
GO:2000189	positive regulation of cholesterol homeostasis	BP	5	1	0.0157423
GO:0097264	self proteolysis	BP	4	1	0.0160234
GO:0007507	heart development	BP	440	5	0.0164484
GO:0045323	interleukin-1 receptor complex	CC	5	1	0.0175034
GO:0042827	platelet dense granule	CC	6	1	0.0176849
GO:0034145	positive regulation of toll-like receptor 4 signaling pathway	BP	7	1	0.017706
GO:0033299	secretion of lysosomal enzymes	BP	6	1	0.0182272
GO:0001996	positive regulation of heart rate by epinephrine-norepinephrine	BP	5	1	0.0184502
GO:0043654	recognition of apoptotic cell	BP	7	1	0.0185465
GO:0009653	anatomical structure morphogenesis	BP	2447	14	0.018734
GO:0006531	aspartate metabolic process	BP	7	1	0.0187553
GO:0034370	triglyceride-rich lipoprotein particle remodeling	BP	11	1	0.018784
GO:0034372	very-low-density lipoprotein particle remodeling	BP	11	1	0.018784
GO:0030160	GKAP/Homer scaffold activity	MF	4	1	0.0190063
GO:0006477	protein sulfation	BP	6	1	0.0191128
GO:0072014	proximal tubule development	BP	6	1	0.0194391
GO:0006909	phagocytosis	BP	189	3	0.0194739
GO:0019932	second-messenger-mediated signaling	BP	198	3	0.0199826
GO:0097151	positive regulation of inhibitory postsynaptic membrane potential	BP	5	1	0.0200972
GO:0010887	negative regulation of cholesterol storage	BP	6	1	0.0203505
GO:0072358	cardiovascular system development	BP	865	7	0.020366
GO:0072359	circulatory system development	BP	865	7	0.020366
GO:0032515	negative regulation of phosphoprotein phosphatase activity	BP	10	1	0.0204869
GO:0003208	cardiac ventricle morphogenesis	BP	63	2	0.0205583
GO:0042734	presynaptic membrane	CC	57	2	0.020581
GO:0050849	negative regulation of calcium-mediated signaling	BP	7	1	0.0206919
GO:0003151	outflow tract morphogenesis	BP	60	2	0.0214023
GO:0003348	cardiac endothelial cell differentiation	BP	6	1	0.0215437
GO:0060956	endocardial cell differentiation	BP	6	1	0.0215437
GO:0060836	lymphatic endothelial cell differentiation	BP	6	1	0.0220239
GO:0007253	cytoplasmic sequestering of NF-kappaB	BP	11	1	0.0222637
GO:0003321	positive regulation of blood pressure by epinephrine-norepinephrine	BP	7	1	0.0223346
GO:0005496	steroid binding	MF	85	2	0.0227522
GO:0001574	ganglioside biosynthetic process	BP	7	1	0.0228378
GO:0003160	endocardium morphogenesis	BP	6	1	0.0230466
GO:0004711	ribosomal protein S6 kinase activity	MF	7	1	0.0243965
GO:0014733	regulation of skeletal muscle adaptation	BP	6	1	0.0245293
GO:0051006	positive regulation of lipoprotein lipase activity	BP	10	1	0.0245491
GO:0001077	RNA polymerase II core promoter proximal region sequence-specific DNA binding transcription factor activity involved in positive regulation of transcription	MF	188	3	0.024698
GO:0043178	alcohol binding	MF	91	2	0.0247252
GO:0032368	regulation of lipid transport	BP	88	2	0.0249299
GO:0000981	sequence-specific DNA binding RNA polymerase II transcription factor activity	MF	508	5	0.0252367
GO:0006910	phagocytosis, recognition	BP	11	1	0.0254983
GO:0061365	positive regulation of triglyceride lipase activity	BP	11	1	0.0255274
GO:0055091	phospholipid homeostasis	BP	10	1	0.0256262
GO:0033127	regulation of histone phosphorylation	BP	9	1	0.0256311
GO:0001993	regulation of systemic arterial blood pressure by norepinephrine-epinephrine	BP	9	1	0.0258409
GO:0065009	regulation of molecular function	BP	2519	13	0.0260037
GO:0060457	negative regulation of digestive system process	BP	8	1	0.0262208
GO:0048548	regulation of pinocytosis	BP	8	1	0.0264799
GO:0034374	low-density lipoprotein particle remodeling	BP	11	1	0.0266007
GO:0008015	blood circulation	BP	401	4	0.0267798
GO:0003177	pulmonary valve development	BP	9	1	0.0268046
GO:0003184	pulmonary valve morphogenesis	BP	9	1	0.0268046
GO:0035174	histone serine kinase activity	MF	9	1	0.0270541
GO:0003013	circulatory system process	BP	403	4	0.027291
GO:0060048	cardiac muscle contraction	BP	83	2	0.0273032
GO:0055088	lipid homeostasis	BP	102	2	0.0281317
GO:0030157	pancreatic juice secretion	BP	10	1	0.0283563
GO:0032059	bleb	CC	7	1	0.0284522
GO:0003198	epithelial to mesenchymal transition involved in endocardial cushion formation	BP	9	1	0.0291385
GO:0015377	cation:chloride symporter activity	MF	8	1	0.0293239
GO:0007268	synaptic transmission	BP	713	6	0.0298917
GO:0045017	glycerolipid biosynthetic process	BP	230	3	0.0299197
GO:0045211	postsynaptic membrane	CC	197	3	0.0299737
GO:0005249	voltage-gated potassium channel activity	MF	85	2	0.0305481
GO:0060077	inhibitory synapse	CC	9	1	0.0308
GO:0044057	regulation of system process	BP	399	4	0.0311303
GO:0048027	mRNA 5'-UTR binding	MF	7	1	0.0311563
GO:0004467	long-chain fatty acid-CoA ligase activity	MF	13	1	0.0312869
GO:0051004	regulation of lipoprotein lipase activity	BP	15	1	0.0314244
GO:0035994	response to muscle stretch	BP	10	1	0.0316755
GO:0045723	positive regulation of fatty acid biosynthetic process	BP	14	1	0.0318802
GO:0048869	cellular developmental process	BP	3643	17	0.0321842
GO:0051923	sulfation	BP	15	1	0.0322519
GO:0005883	neurofilament	CC	9	1	0.0323417
GO:0016327	apicolateral plasma membrane	CC	12	1	0.0327256
GO:0031210	phosphatidylcholine binding	MF	15	1	0.0328377
GO:0007320	insemination	BP	14	1	0.0328944
GO:0015645	fatty acid ligase activity	MF	15	1	0.0333343
GO:0005149	interleukin-1 receptor binding	MF	16	1	0.0334456
GO:0051235	maintenance of location	BP	245	3	0.0335781
GO:0007196	adenylate cyclase-inhibiting G-protein coupled glutamate receptor signaling pathway	BP	7	1	0.0337457
GO:0001640	adenylate cyclase inhibiting G-protein coupled glutamate receptor activity	MF	7	1	0.0337457
GO:0003062	regulation of heart rate by chemical signal	BP	7	1	0.0340014
GO:0035404	histone-serine phosphorylation	BP	11	1	0.0340171
GO:0016082	synaptic vesicle priming	BP	12	1	0.0341276
GO:0050790	regulation of catalytic activity	BP	2087	11	0.034303
GO:0010870	positive regulation of receptor biosynthetic process	BP	12	1	0.0343031
GO:1902116	negative regulation of organelle assembly	BP	13	1	0.0347585
GO:0042789	mRNA transcription from RNA polymerase II promoter	BP	13	1	0.0353517
GO:0051345	positive regulation of hydrolase activity	BP	805	6	0.0354589
GO:0070498	interleukin-1-mediated signaling pathway	BP	15	1	0.0359212
GO:0034375	high-density lipoprotein particle remodeling	BP	15	1	0.0359913
GO:0034123	positive regulation of toll-like receptor signaling pathway	BP	14	1	0.0366736
GO:0032502	developmental process	BP	5319	22	0.0373845
GO:0044798	nuclear transcription factor complex	CC	101	2	0.0373924
GO:0003272	endocardial cushion formation	BP	12	1	0.0375455
GO:1902017	regulation of cilium assembly	BP	14	1	0.0376072
GO:0003007	heart morphogenesis	BP	211	3	0.0376282
GO:0001573	ganglioside metabolic process	BP	14	1	0.0378191
GO:0003157	endocardium development	BP	11	1	0.0379275
GO:0034143	regulation of toll-like receptor 4 signaling pathway	BP	12	1	0.0380795
GO:0016641	oxidoreductase activity, acting on the CH-NH2 group of donors, oxygen as acceptor	MF	15	1	0.0380969
GO:0051146	striated muscle cell differentiation	BP	228	3	0.0382137
GO:0009068	aspartate family amino acid catabolic process	BP	17	1	0.0389322
GO:0031432	titin binding	MF	14	1	0.0390048
GO:0002230	positive regulation of defense response to virus by host	BP	19	1	0.0392905
GO:2000272	negative regulation of receptor activity	BP	14	1	0.0393923
GO:2000188	regulation of cholesterol homeostasis	BP	11	1	0.0401187
GO:0048305	immunoglobulin secretion	BP	19	1	0.0404156
GO:0060080	regulation of inhibitory postsynaptic membrane potential	BP	12	1	0.0405068
GO:0035584	calcium-mediated signaling using intracellular calcium source	BP	13	1	0.0412569
GO:0000983	RNA polymerase II core promoter sequence-specific DNA binding transcription factor activity	MF	11	1	0.041437
GO:0010867	positive regulation of triglyceride biosynthetic process	BP	11	1	0.0419355
GO:0001946	lymphangiogenesis	BP	13	1	0.042003
GO:0043691	reverse cholesterol transport	BP	17	1	0.042141
GO:0060491	regulation of cell projection assembly	BP	102	2	0.0424114
GO:0051179	localization	BP	5250	21	0.0424255
GO:0010875	positive regulation of cholesterol efflux	BP	14	1	0.0427551
GO:0001071	nucleic acid binding transcription factor activity	MF	1065	7	0.0430038
GO:0003700	sequence-specific DNA binding transcription factor activity	MF	1065	7	0.0430038
GO:0016638	oxidoreductase activity, acting on the CH-NH2 group of donors	MF	19	1	0.0435766
GO:0010885	regulation of cholesterol storage	BP	13	1	0.043634
GO:0043649	dicarboxylic acid catabolic process	BP	15	1	0.0436724
GO:0060766	negative regulation of androgen receptor signaling pathway	BP	14	1	0.0439427
GO:0036303	lymph vessel morphogenesis	BP	14	1	0.0447664
GO:0042346	positive regulation of NF-kappaB import into nucleus	BP	24	1	0.0450127
GO:0030018	Z disc	CC	105	2	0.0450762
GO:0043501	skeletal muscle adaptation	BP	15	1	0.0451525
GO:0072080	nephron tubule development	BP	95	2	0.0453189
GO:0006688	glycosphingolipid biosynthetic process	BP	16	1	0.0453339
GO:0003231	cardiac ventricle development	BP	96	2	0.0454273
GO:0010888	negative regulation of lipid storage	BP	16	1	0.0455266
GO:0010878	cholesterol storage	BP	14	1	0.0457492
GO:0035066	positive regulation of histone acetylation	BP	19	1	0.0470611
GO:0061326	renal tubule development	BP	97	2	0.0471913
GO:0034364	high-density lipoprotein particle	CC	26	1	0.0475708
GO:0051336	regulation of hydrolase activity	BP	1167	7	0.0477232
GO:0006941	striated muscle contraction	BP	118	2	0.0481225
GO:0042347	negative regulation of NF-kappaB import into nucleus	BP	20	1	0.0484328
GO:0043162	ubiquitin-dependent protein catabolic process via the multivesicular body sorting pathway	BP	18	1	0.0485484
GO:0043565	sequence-specific DNA binding	MF	815	6	0.0486453
GO:0005614	interstitial matrix	CC	15	1	0.0487186
GO:0045202	synapse	CC	580	5	0.0489102
GO:0032373	positive regulation of sterol transport	BP	16	1	0.0489726
GO:0032376	positive regulation of cholesterol transport	BP	16	1	0.0489726
GO:0030425	dendrite	CC	379	4	0.0491844
GO:0017127	cholesterol transporter activity	MF	18	1	0.0497271
BOLD font indicates terms that could be of special interest regarding pubertal development
* MF, molecular function (molecular activities of gene products); CC, cellular component (where gene products are active); BP, biological process (pathways and larger processes made up of the activities of multiple gene products).

## Sheet: Table 3
Collapsed gene ontology terms associated with pubertal age CpGs
Gene ontology ID	Ontology term	Frequency	log10 p-value	Uniqueness	Dispensability
GO:0010927	cellular component assembly involved in morphogenesis	0.589 %	-3.4425	0.60	0.00
GO:0035995	detection of muscle stretch	0.005 %	-2.1348	0.91	0.00
GO:0003065	positive regulation of heart rate by epinephrine	0.003 %	-2.3197	0.85	0.01
GO:0043277	apoptotic cell clearance	0.075 %	-2.4557	0.87	0.02
GO:0046416	D-amino acid metabolic process	0.019 %	-2.0541	0.78	0.06
GO:0033173	calcineurin-NFAT signaling cascade	0.030 %	-3.0485	0.64	0.07
GO:0070884	regulation of calcineurin-NFAT signaling cascade	0.018 %	-3.2591	0.63	0.91
GO:2000824	negative regulation of androgen receptor activity	0.002 %	-2.4622	0.70	0.16
GO:0090341	negative regulation of secretion of lysosomal enzymes	0.010 %	-2.3368	0.68	0.21
GO:0090182	regulation of secretion of lysosomal enzymes	0.010 %	-2.1736	0.71	0.93
GO:0032512	regulation of protein phosphatase type 2B activity	0.005 %	-2.1085	0.77	0.25
GO:0043988	histone H3-S28 phosphorylation	0.011 %	-2.0357	0.73	0.26
GO:0048866	stem cell fate specification	0.005 %	-2.2659	0.75	0.30
GO:0070925	organelle assembly	0.934 %	-2.2974	0.74	0.37
GO:1902018	negative regulation of cilium assembly	0.003 %	-2.1788	0.59	0.46
GO:0009653	anatomical structure morphogenesis	5.999 %	-2.0206	0.73	0.48
GO:0019478	D-amino acid catabolic process	0.011 %	-2.1699	0.78	0.56
GO:0048646	anatomical structure formation involved in morphogenesis	2.581 %	-2.5525	0.71	0.60
GO:0030239	myofibril assembly	0.163 %	-3.3743	0.52	0.62
GO:0045214	sarcomere organization	0.131 %	-2.4463	0.52	0.95
GO:0055002	striated muscle cell development	0.447 %	-2.2007	0.61	0.90
GO:0090188	negative regulation of pancreatic juice secretion	0.013 %	-2.0531	0.75	0.63
GO:0008588	release of cytoplasmic sequestered NF-kappaB	0.006 %	-2.1066	0.63	0.63
GO:0006533	aspartate catabolic process	0.005 %	-2.0246	0.79	0.64
GO:0031032	actomyosin structure organization	0.206 %	-2.1204	0.70	0.66
GO:0048016	inositol phosphate-mediated signaling	0.049 %	-2.5675	0.65	0.69
GO:0032513	negative regulation of protein phosphatase type 2B activity	0.003 %	-2.2747	0.76	0.75
GO:2000823	regulation of androgen receptor activity	0.003 %	-2.2003	0.70	0.78
GO:0055001	muscle cell development	0.469 %	-2.0638	0.62	0.78
GO:0019722	calcium-mediated signaling	0.299 %	-2.4751	0.62	0.81
GO:0050848	regulation of calcium-mediated signaling	0.080 %	-2.3416	0.62	0.84

## Sheet: Table 4
Significant CpGs (FDR<0.05) that correlate with circulating reproductive hormone values in boys
Testosterone	LH	FSH	AMH	Inhibin B
cg01070250	cg19270739	cg04972348	cg19270739	cg04788999
cg05151709	cg06437747	cg19270739	cg27187555	cg16526047
cg04788999	cg06911110	cg16686396	cg01101873	cg07693617
cg19270739	cg26232308	cg23698560	cg16906964	cg06437747
cg00078456	cg17594860	cg20409752	cg01901101	cg07206293
cg15102821	cg27549720	cg25722041	cg17463745	cg22333259
cg06437747	cg25745746	cg07206293	cg06911110	cg13781744
cg06996273	cg04637372	cg07148024	cg04552500	cg16387850
cg12278474	cg17508639	cg11730254	cg03655701	cg00988037
cg20409752	cg16270485	cg02022339	cg24250234	cg17826594
cg25722041	cg24332002	cg06911110	cg23715749	cg25150721
cg01901101	cg03655701	cg26232308	cg16145216	cg16008966
cg01395667	cg12634306	cg19367256	cg18933331	cg24682551
cg11843516	cg21862529	cg25745746	cg04720592	cg25773262
cg02022339	cg16145216	cg17508639	cg17326555	cg01063088
cg06911110	cg02990330	cg25410668	cg23610373	cg02736395
cg26232308	cg16387850	cg23847017	cg22820188	cg03054277
cg10442251	cg12628061	cg12634306	cg14663278	cg11229399
cg27549720	cg09180564	cg24141382	cg18176482	cg17214023
cg02195657	cg18933331	cg21862529	cg21110645	cg04060904
cg25745746	cg16008966	cg16145216	cg04845871	cg11656478
cg17508639	cg04720592	cg24049493	cg03054277	cg25653638
cg20784813	cg17326555	cg15620905	cg21683105	ch.2.54406426R
cg24332002	cg00152644	cg17755386	cg24070990	cg20234855
cg14989815	cg05308819	cg16387850	cg16038219	cg08558886
cg03655701	cg22820188	cg06645033	cg20028470	cg11016293
cg15131146	cg25773262	cg24871743	cg06536868	cg02932167
cg22512670	cg19708554	cg01860897	cg20408276	cg26818257
cg23847017	cg20164016	cg21863110	cg22737154	cg13607709
cg16007395	cg22622057	cg17326555	cg10835286	cg25693132
cg15059804	cg15892784	cg12067764	cg02154074	cg21899500
cg23715749	cg08128734	cg22820188	cg22039458	cg04453050
cg06086731	cg21110645	cg14663278	cg05318142	cg12934382
cg00034101	cg19234983	cg13224583	cg08079596	cg00303541
cg12634306	cg21934230	cg24338780	cg26337070	cg21213853
cg16145216	cg03054277	cg21535580	cg05584950	cg18450254
cg24049493	cg21683105	cg22945467	cg07106169	cg05655806
cg02990330	cg24070990	cg21110645	cg06639320	cg25711003
cg17755386	cg13420364	cg10501210	cg16789863	cg25698975
cg16387850	cg18190310	cg06194536	cg12500956	cg24960291
cg06645033	cg11532433	cg13378649	cg00602811	cg25818109
cg09068158	cg11656478	cg21934230	cg20360286	cg10658438
cg10628205	cg20408276	cg03054277	cg24587297	cg11324953
cg24871743	cg22737154	cg21683105	cg27209578	cg14542004
cg21808053	cg25413977	cg26345105	cg00336700	cg24279243
cg25150721	cg10835286	cg24070990	cg23320965	cg22914762
cg09180564	cg26337070	cg13420364	cg16831573	cg21878650
cg04574896	cg05584950	cg09809672	cg12001304	cg00611789
cg18933331	cg06639320	cg18190310	cg00706683	cg15197065
cg26189021	cg22454769	cg12057242	cg02812891	cg04154027
cg16008966	cg16077055	cg09641127	cg17204652	cg23279355
cg21863110	cg06162038	cg11656478	cg05951221	cg03964851
cg24682551	cg05318210	cg02162897	cg24899315	cg01859237
cg04720592	cg24587297	cg20408276	cg18450254	cg06526721
cg17326555	cg17165848	cg07589899	cg27180636	cg23149687
cg27582948	cg13278353	cg14305711	cg25711003	cg08957484
cg00152644	cg05609159	cg22737154	cg22919728	cg01883408
cg12067764	cg05546878	cg25413977	cg01571001	cg08234504
cg05308819	cg03298700	cg10835286	cg22156842	cg17378342
cg22820188	cg13138089	cg00610692	cg06726820	cg13011109
cg14663278	cg09490371	cg02154074	cg10901368	cg14314729
cg25773262	cg02932167	cg22039458	cg24332767	cg04710226
cg13224583	cg24768561	cg05318142	cg19729744	cg20669822
cg18176482	cg27584135	cg26337070	cg25150953	cg00848392
cg01063088	cg01794805	cg05584950	cg25428494	cg26290219
cg19708554	cg21899500	cg07106169	cg23401445	cg10978034
cg24338780	cg18450254	cg22454769	cg22914762	cg27097923
cg20164016	cg16921789	cg14274991	cg20012601	cg04052934
cg22622057	cg05655806	cg16789863	cg11010561	cg17852032
cg15892784	cg25711003	cg12500956	cg00135497	cg11647478
cg19815596	cg08122652	cg06162038	cg01511232	cg17732894
cg13382288	cg06661266	cg15377518	cg22398226	cg15277378
cg00407231	cg06726820	cg00573770	cg02032558	cg00589520
cg08128734	cg25698975	cg00602811	cg16742481	cg21761639
cg22945467	cg05700079	cg20360286	cg11064966	cg15626881
cg21110645	cg03906843	cg24587297	cg21878650	cg19759064
cg15393490	cg03759346	cg06101180	cg04654716	cg09748749
cg10501210	cg24960291	cg05525812	cg02286091	cg19279257
cg19234983	cg19729744	cg00510111	cg11438310	cg26305174
cg00255368	cg02487823	cg00883831	cg23279355	cg04742719
cg23251790	cg20723412	cg05609159	cg26671988	cg01008256
cg19318393	cg02170478	cg01547541	cg08957484	cg15012662
cg05701431	cg22914762	cg08506931	cg12856447	cg07427065
cg21934230	cg06570358	cg06644428	cg19247475	cg06750564
cg08521967	cg11010561	cg02932167	cg23510764	cg12513221
cg03054277	cg08271909	cg13135455	cg08570034	cg00395995
cg04193160	cg00135497	cg14511417	cg02148751	cg16879452
cg21683105	cg01511232	cg10324158	cg16867657	cg03025830
cg26345105	cg22398226	cg15726123	cg21572722	cg11688949
cg24070990	cg14069287	cg10255761	cg12577411	cg20514973
cg11229399	cg01091514	cg25693132	cg22040809	cg05486260
cg13420364	cg05211868	cg18450254	cg00848392	cg25998745
cg09809672	cg14577707	cg27180636	cg04194294	cg27033805
cg18190310	cg07749597	cg03579624	cg03438552	cg07013148
cg06362358	cg21878650	cg16921789	cg26290219	cg01825213
cg09022325	cg09481121	cg25711003	cg05316627	cg00562504
cg23851558	cg00611789	cg03779374	cg26796341	cg14032732
cg27120405	cg11438310	cg18664965	cg06413398	cg02933909
cg01331275	cg09655403	cg14470209	cg00804078	cg18963800
cg17214023	cg23279355	cg06661266	cg07164639	cg05588334
cg15614119	cg10874644	cg06726820	cg14956327	cg25951256
cg16474118	cg03964851	cg05700079	cg15931839	cg02281493
cg11532433	cg21051031	cg01825295	cg03093838	cg23602092
cg11656478	cg14442492	cg24708988	cg20903160	cg06748146
cg20408276	cg00807430	cg02556393	cg09414673	cg18738190
cg13711966	cg03873281	cg10901368	cg14042143	cg05757757
cg01243072	cg08957484	cg25447717	cg18338984	cg03440556
cg12258344	cg01883408	cg04509882	cg22697786	cg23322172
cg07589899	cg12856447	cg24332767	cg09908750	cg14302224
cg20585676	cg12949141	cg24960291	cg07306259	cg02402091
cg08473330	cg22192489	cg21438160	cg26557756	cg03211864
cg22737154	cg10805220	cg09861977	cg21940640	cg24718722
cg14209730	cg21101631	cg14399910	cg03193328	cg04149578
cg10184289	cg19514721	cg24469464	cg23129573	cg16823466
cg03233656	cg00059225	cg20723412	cg05822532	cg18877271
cg25413977	cg23510764	cg11076306	cg19377250	cg00476955
cg10040131	cg05207048	cg25150953	cg19279257	cg13170468
cg05318142	cg08570034	cg06226630	cg26305174	cg05895618
cg26337070	cg02402706	cg16744741	cg04742719	cg01438090
cg05584950	cg15094236	cg23706819	cg01008256	cg23201812
cg19671120	cg27336026	cg11761728	cg12967723	cg15148879
cg06639320	cg07747616	cg23401445	cg21406967	cg11642250
cg22454769	cg16867657	cg22914762	cg18264932	cg16312514
cg19825856	cg21572722	cg11010561	cg14074573	cg13771313
cg06682024	cg22192069	cg08271909	cg15012662	cg06549238
cg07173688	cg17593342	cg00135497	cg00566516	cg02046143
cg01331772	cg26565054	cg01511232	cg00653387	cg03326252
cg16789863	cg22040809	cg22398226	cg19080839	cg16601359
cg12500956	cg06005318	cg14577707	cg14524476	cg05694021
cg06162038	cg15809217	cg18566313	cg23562160	cg04027548
cg15377518	cg26290219	cg07851675	cg24382070	cg17817168
cg00573770	cg19612068	cg07749597	cg19507160	cg08980987
cg00602811	cg07164639	cg27143204	cg02297967	cg09278098
cg20360286	cg15931839	cg21878650	cg06410746	cg06392241
cg08558886	cg19815376	cg00611789	cg21244580	cg05451210
cg24587297	cg07095347	cg11438310	cg21333674	cg04308040
cg07201475	cg04052934	cg03546977	cg07470207	cg03992114
cg08287940	cg17852032	cg09655403	cg23712462	cg25936358
cg00599163	cg27348420	cg15197065	cg13404038	cg09822192
cg03771282	cg11647478	cg04154027	cg13748746	cg01873886
cg24599065	cg18338984	cg23279355	cg09427311	cg00787180
cg23320965	cg21764632	cg03964851	cg14243817	cg17002328
cg10590964	cg01002722	cg21051031	cg07191657	cg01895439
cg10089801	cg00589520	cg14442492	cg25372088	cg27170268
cg13278353	cg04098052	cg03873281	cg13933080	cg19838043
cg10330056	cg02008154	cg08957484	cg05262218	cg23848052
cg05609159	cg11867461	cg01883408	cg24892069	cg13615971
cg05546878	cg26557756	cg12180613	cg00326958	cg03792876
cg03298700	cg23381646	cg12856447	cg22796704	cg26921482
cg11104474	cg01220564	cg12949141	cg25926515	cg08550394
cg24610259	cg19759064	cg15922699	cg02798181	cg05765011
cg13138089	cg09748749	cg06800658	cg18738190	cg01156249
cg02812891	cg03193328	cg26811372	cg23615741	cg16660091
cg17204652	cg19377250	cg21101631	cg23223933	cg12499872
cg09490371	cg00374672	cg00059225	cg22796593	cg03991512
cg05682333	cg19279257	cg05207048	cg08877357	cg07320140
cg02932167	cg26305174	cg08570034	cg13791644	cg24429836
cg04539705	cg04742719	cg01213455	cg19820328	cg03743982
cg24768561	cg01008256	cg27336026	cg12464638	cg05832869
cg06694561	cg12967723	cg16867657	cg26051413	cg07082267
cg14458575	cg21406967	cg21572722	cg11644479	cg27430293
cg05413258	cg17190891	cg16977270	cg02780919	cg06126721
cg27391564	cg08952306	cg22040809	cg05895618	cg09940188
cg13135455	cg06081147	cg09002049	cg23201812	cg20538707
cg08926287	cg15012662	cg06005318	cg01110839	cg08194009
cg27584135	cg06783429	cg27071793	cg01890712	cg06419432
cg17024919	cg13264840	cg02054431	cg06137032	cg08860498
cg00687135	cg05998486	cg15809217	cg20272935	cg16308533
cg01794805	cg19080839	cg00848392	cg16069986	cg11629889
cg13679679	cg09959150	cg17810099	cg14730524	cg09014329
cg10324158	cg09626984	cg12320039	cg16983588	cg23766254
cg05717204	cg03025830	cg26290219	cg04697265	cg22078805
cg11733272	cg25460807	cg02654940	cg03131366	cg19935040
cg10255761	cg24382070	cg02822838	cg20462512	cg25809905
cg25693132	cg04035728	cg14517133	cg27423216	cg23669081
cg21899500	cg02392634	cg06413398	cg22036538	cg07547765
cg12934382	cg16219603	cg00804078	cg09692396	cg25537245
cg00303541	cg16419235	cg07164639	cg04027548	cg16358867
cg21213853	cg02297967	cg14956327	cg14793287	cg12840847
cg01844642	cg21244580	cg15931839	cg12439325	cg18181703
cg16302310	cg02303505	cg03051880	cg19374752	cg06443034
cg19554389	cg21333674	cg20903160	cg06611426	cg10070101
cg02097532	cg23712462	cg04052934	cg20892847	cg18933620
cg18450254	cg25998745	cg17852032	cg09932758	cg11766468
cg27180636	cg01647693	cg10525394	cg23907053	cg04295144
cg03579624	cg27033805	cg11387340	cg09278098	cg04367503
cg19156552	cg07013148	cg00262263	cg15068132	cg10754600
cg17527766	cg02258201	cg06145435	cg12160586	cg19344626
cg05655806	cg13404038	cg09414673	cg16731153	cg27426436
cg25711003	cg02625222	cg19629631	cg22580512	cg26910511
cg08122652	cg11431402	cg01843768	cg21733098	cg07663732
cg00959259	cg14018024	cg14042143	cg10288525	cg26470501
cg13066481	cg13826666	cg18338984	cg04916802	cg27300045
cg12508343	cg19519624	cg24441899	cg04308040	cg03994651
cg25197194	cg14469684	cg07249765	cg05965387	cg19309676
cg20912272	cg05572410	cg20265043	cg12603632	cg03864128
cg07593390	cg14871313	cg00589520	cg23513591	cg01750375
cg25698975	cg07191657	cg09908750	cg17176619	cg02481642
cg05700079	cg18079948	cg18814699	cg00593462	cg01735357
cg20515136	cg16152753	cg09124496	cg16169675	cg00753658
cg03759346	cg05324516	cg23381646	cg02291164	cg18369516
cg02556393	cg25499181	cg13278478	cg20076659	cg01355392
cg08058131	cg13612317	cg25791123	cg25110757	cg02231404
cg25447717	cg14776578	cg09748749	cg03039990	cg22138735
cg23527621	cg22796704	cg05822532	cg26242531	cg27150788
cg04509882	cg04190888	cg06445343	cg19838043	cg04753583
cg24332767	cg26121053	cg08571362	cg25974380	cg05499148
cg24960291	cg11199827	cg19377250	cg12281446	cg21361322
cg25818109	cg25926515	cg00374672	cg27332104	cg06942979
cg19729744	cg02567788	cg19279257	cg11808699	cg12990614
cg02487823	cg18738190	cg26305174	cg16495212	cg11153400
cg18763629	cg24280832	cg04742719	cg17453840	cg27140247
cg11324953	cg23615741	cg01008256	cg05194346	cg27131176
cg05126797	cg02921623	cg12967723	cg09294739	cg03834031
cg17430979	cg26550162	cg21406967	cg04370442	cg00218103
cg20723412	cg20386580	cg05302531	cg02513017	cg05826817
cg18085176	cg22796593	cg18264932	cg02030542	cg17726280
cg03485217	cg08877357	cg01597480	cg06190046	cg09761247
cg14832317	cg03223072	cg06081147	cg04503319
cg08262002	cg14463669	cg15012662	cg20945055
cg25243082	cg13104938	cg06783429	cg11204139
cg11076306	cg18877271	cg23696214	cg01257697
cg06226630	cg03043928	cg19080839	cg10137837
cg02170478	cg03353436	cg01271455	cg15951188
cg10752158	cg07805777	cg09803560	cg21017569
cg16744741	cg05093315	cg09951349	cg13407335
cg25841008	cg05895618	cg25460807	cg23365801
cg18160135	cg23201812	cg20978277	cg16513459
cg05051550	cg15948836	cg23223330	cg01323777
cg23401445	cg04959790	cg02392634	cg27162435
cg22914762	cg06137032	cg21244580	cg14918082
cg03543314	cg16509239	cg07583137	cg15799267
cg16708623	cg01252023	cg08268017	cg04055490
cg22471112	cg25866895	cg08913523	cg01538166
cg25941544	cg11642250	cg23712462	cg14854355
cg12614529	cg20272935	cg12066770	cg13895343
cg11010561	cg17696044	cg18649319	cg07584981
cg08271909	cg16069986	cg27033805	cg18647570
cg00135497	cg16312514	cg04794268	cg07739179
cg01511232	cg14730524	cg07013148	cg17265120
cg22398226	cg18973628	cg14330585	cg15908709
cg21713473	cg13567405	cg00422488	cg23669081
cg21512644	cg11921539	cg05823563	cg18824549
cg16742481	cg16983588	cg02619205	cg16358867
cg14069287	cg04697265	cg13630095	cg19283806
cg00749498	cg10356759	cg13404038	cg01635063
cg26301788	cg24894584	cg13573210	cg02818170
cg14577707	cg03131366	cg02625222	cg04295144
cg23006040	cg20462512	cg11431402	cg06729532
cg13202751	cg27423216	cg19519624	cg01542019
cg22705225	cg09692396	cg13547889	cg25533247
cg07749597	cg05694021	cg22846991	cg26842024
cg06711175	cg04027548	cg24951886	cg15845821
cg21878650	cg10860819	cg18079948	cg20249566
cg26804336	cg09143195	cg13933080	cg19784428
cg13692134	cg22460123	cg05324516	cg19344626
cg08474748	cg18473521	cg24892069	cg27571605
cg00611789	cg20892847	cg03665457	cg00286125
cg11438310	cg00293940	cg14646974	cg05280698
cg09655403	cg11871280	cg22796704	cg24834889
cg15197065	cg26090940	cg25926515	cg12948621
cg04154027	cg23907053	cg19673155	cg12024906
cg23279355	cg09278098	cg18738190	cg22532234
cg15890734	cg04961225	cg08481464	cg16672562
cg10830145	cg08993878	cg24280832	cg14234302
cg18894648	cg05451210	cg07028396	cg22928954
cg05496514	cg18798446	cg15903032	cg12303084
cg03964851	cg24477309	cg23615741	cg01735357
cg21051031	cg19848940	cg26550162	cg14173599
cg14442492	cg02596960	cg22796593	cg02231404
cg23149687	cg21733098	cg08877357	cg11215918
cg03873281	cg01899253	cg21345949	cg05156137
cg08957484	cg10288525	cg04279449	cg00747849
cg01883408	cg04308040	cg13104938	cg05577434
cg12856447	cg05965387	cg12464638	cg21361322
cg08470180	cg23126342	cg24869272	cg01794929
cg12949141	cg05412028	cg21063716	cg06942979
cg08234504	cg19407095	cg19284039	cg01586506
cg23500537	cg25936358	cg26051413	cg12990614
cg21636683	cg18846074	cg13762320	cg24712290
cg08854987	cg09822192	cg22040301	cg20744362
cg19247475	cg18580322	cg00476955	cg08053115
cg18858331	cg07182163	cg17084751
cg21101631	cg00787180	cg02780919
cg16994941	cg16426321	cg21653586
cg26468696	cg25110757	cg05093315
cg19514721	cg18089426	cg05895618
cg00059225	cg03039990	cg23201812
cg14994396	cg01895439	cg15948836
cg07219494	cg07378067	cg21909526
cg23510764	cg26242531	cg01110839
cg23072711	cg15963913	cg12857638
cg05207048	cg19838043	cg16509239
cg05941376	cg20908276	cg01252023
cg24185852	cg20900050	cg02222982
cg08570034	cg12281446	cg20272935
cg02402706	cg04055913	cg04265051
cg08962798	cg27332104	cg24543255
cg01213455	cg03489965	cg17696044
cg15094236	cg00309133	cg16069986
cg27336026	cg11808699	cg16312514
cg05964950	cg27362010	cg24277007
cg07090714	cg00454305	cg14730524
cg07747616	cg01965047	cg13567405
cg16867657	cg07116631	cg11921539
cg21572722	cg08550394	cg13820391
cg22192069	cg05765011	cg00079598
cg17593342	cg04666465	cg01635346
cg12577411	cg05053220	cg16983588
cg16977270	cg00876127	cg15307777
cg26565054	cg26596307	cg04697265
cg02556401	cg04370442	cg02046143
cg09248660	cg12499872	cg24894584
cg22040809	cg00147286	cg03131366
cg07539583	cg02030542	cg08160085
cg14334441	cg05915866	cg20462512
cg12423733	cg07082267	cg27423216
cg04273431	cg09363128	cg22036538
cg06005318	cg04187039	cg09692396
cg27071793	cg27430293	cg05694021
cg02054431	cg04503319	cg04027548
cg15809217	cg10137837	cg13929106
cg21036162	cg15951188	cg14741228
cg08254733	cg21017569	cg02770073
cg25264948	cg13407335	cg11743675
cg23287992	cg23365801	cg22460123
cg00848392	cg27162435	cg18473521
cg23526676	cg14918082	cg19636672
cg19071976	cg01449663	cg20892847
cg05714552	cg06419432	cg23907053
cg26290219	cg02512902	cg09278098
cg19612068	cg04766061	cg12999267
cg20445774	cg10986043	cg18798446
cg04096697	cg19758448	cg24477309
cg00130710	cg07584981	cg22158248
cg00049595	cg26628907	cg19848940
cg14517133	cg09014329	cg12878812
cg00537673	cg23766254	cg16785344
cg19750282	cg22078805	cg15243578
cg26516974	cg19935040	cg22580512
cg01585860	cg25809905	cg15985905
cg27097923	cg01324550	cg24601716
cg05316627	cg02566861	cg17329393
cg26796341	cg09983216	cg03356172
cg20442599	cg03803541	cg26226408
cg06413398	cg11041817	cg04308040
cg00804078	cg23669081	cg05412028
cg07164639	cg07547765	cg05418947
cg14956327	cg13734043	cg25936358
cg15931839	cg25909396	cg21422164
cg19815376	cg16358867	cg04774469
cg19869037	cg18181703	cg13094752
cg07095347	cg16980380	cg03047995
cg20903160	cg06443034	cg09822192
cg19205041	cg01516792	cg00776917
cg12419863	cg23718736	cg04966789
cg04052934	cg26551026	cg02291164
cg04924555	cg19283806	cg03032497
cg17852032	cg18608055	cg20076659
cg10525394	cg00378510	cg25110757
cg11387340	cg19907483	cg03039990
cg00262263	cg10651168	cg26242531
cg11647478	cg15011409	cg19838043
cg06212289	cg04295144	cg02216784
cg09414673	cg01632288	cg20908276
cg27205928	cg20222376	cg24847625
cg04095257	cg25533247	cg27332104
cg00197322	cg07408456	cg24179719
cg01843768	cg15845821	cg11808699
cg18044113	cg20249566	cg16495212
cg13568415	cg19784428	cg13615971
cg24191264	cg19344626	cg05194346
cg18338984	cg27426436	cg19177941
cg06123807	cg09310092	cg26804595
cg02004499	cg27571605	cg08550394
cg24441899	cg05280698	cg00736299
cg07249765	cg24834889	cg04666465
cg18064714	cg12948621	cg09294739
cg10054661	cg12024906	cg04874129
cg25124639	cg02385820	cg04370442
cg00589520	cg27009008	cg12499872
cg04098052	cg12157673	cg07112260
cg07891179	cg17737621	cg00147286
cg18814699	cg06000530	cg02030542
cg26557756	cg00726046	cg03991512
cg23786580	cg01750375	cg05928537
cg23381646	cg02481642	cg07082267
cg27050550	cg12303084	cg09230756
cg19759064	cg12518442	cg27430293
cg09748749	cg01735357	cg06800849
cg03193328	cg02231404	cg04503319
cg05822532	cg22138735	cg05148465
cg18464137	cg05156137	cg02503376
cg06445343	cg21361322	cg15951188
cg00503840	cg01794929	cg21017569
cg01963002	cg06942979	cg13407335
cg24024660	cg12990614	cg23365801
cg19377250	cg01234420	cg16513459
cg00374672	cg22657475	cg01323777
cg19279257	cg05826817	cg27162435
cg26305174	cg08304428	cg14918082
cg04742719	cg14825116	cg02172028
cg01008256	cg17726280	cg01538166
cg12967723		cg06419432
cg21406967		cg14854355
cg22013564		cg13895343
cg05302531		cg04766061
cg24707573		cg06247837
cg17190891		cg10986043
cg08952306		cg19758448
cg11952236		cg26628907
cg18264932		cg15138339
cg01597480		cg07739179
cg13391244		cg19935040
cg14175438		cg25809905
cg06081147		cg25105522
cg15012662		cg02957270
cg06783429		cg20184247
cg19488093		cg08832695
cg00653387		cg02566861
cg00029246		cg09983216
cg23696214		cg03803541
cg17230773		cg18773260
cg13264840		cg11041817
cg16767506		cg23669081
cg19856897		cg22622477
cg01832012		cg07547765
cg12155963		cg13734043
cg05998486		cg25537245
cg12513221		cg18942579
cg19080839		cg14244013
cg02926033		cg02988947
cg15470736		cg16358867
cg01271455		cg18253799
cg09803560		cg06443034
cg09959150		cg23718736
cg27241889		cg15927357
cg16922753		cg19283806
cg12984580		cg00174845
cg09626984		cg15410236
cg03025830		cg18608055
cg25460807		cg26480358
cg14837598		cg00378510
cg24382070		cg17471102
cg09423126		cg11766468
cg25762706		cg15011409
cg11688949		cg04295144
cg04035728		cg08647039
cg17297634		cg04367503
cg23223330		cg06729532
cg02894896		cg25533247
cg02392634		cg26842024
cg25538571		cg20249566
cg16219603		cg19784428
cg16419235		cg19344626
cg02297967		cg27426436
cg12171761		cg09310092
cg21244580		cg27571605
cg07583137		cg05280698
cg02303505		cg24834889
cg21333674		cg12024906
cg20514973		cg09434500
cg13631444		cg09789252
cg05051152		cg22331349
cg05486260		cg26332061
cg23712462		cg01750375
cg12066770		cg04193901
cg25998745		cg02481642
cg22437276		cg12303084
cg18649319		cg01735357
cg04927345		cg01355392
cg27033805		cg02231404
cg05358723		cg22138735
cg07013148		cg05156137
cg14330585		cg25894939
cg15677916		cg21361322
cg14037440		cg01794929
cg17977409		cg06942979
cg02258201		cg12229520
cg00049440		cg12741639
cg14015656		cg20066188
cg14159539		cg12990614
cg00056985		cg26449680
cg13929323		cg00343092
cg13404038		cg27131176
cg13573210		cg01234420
cg02625222		cg03834031
cg11431402		cg20744362
cg06836406		cg22657475
cg13826666		cg18114166
cg14295611		cg17726280
cg14243817		cg09761247
cg19519624
cg14469684
cg14392677
cg06223120
cg13274149
cg05572410
cg27001894
cg24951886
cg07191657
cg18079948
cg16152753
cg02402587
cg04779780
cg05324516
cg25499181
cg13612317
cg14776578
cg18963800
cg05588334
cg03665457
cg14646974
cg25951256
cg14034325
cg18809289
cg22796704
cg26121053
cg11199827
cg23602092
cg25926515
cg06748146
cg12483947
cg19673155
cg18738190
cg08481464
cg10658779
cg24280832
cg07028396
cg23615741
cg06400428
cg02921623
cg20386580
cg22796593
cg08877357
cg02402091
cg03223072
cg08833577
cg15840151
cg24681845
cg24718722
cg19509778
cg14463669
cg26201213
cg19478951
cg21345949
cg04552852
cg12464638
cg24869272
cg20272155
cg22698115
cg18877271
cg19284039
cg26051413
cg13762320
cg11644479
cg05457684
cg00476955
cg27353054
cg02780919
cg05740793
cg13170468
cg05093315
cg05895618
cg03220447
cg01438090
cg07478918
cg03703887
cg23201812
cg15948836
cg07462292
cg21909526
cg01110839
cg16509239
cg01252023
cg02222982
cg25866895
cg12122997
cg11642250
cg20272935
cg04265051
cg16709353
cg17696044
cg07192048
cg16069986
cg16312514
cg13771313
cg01901332
cg16028555
cg13529291
cg24277007
cg14730524
cg18973628
cg01314044
cg13567405
cg24986840
cg22458194
cg03743243
cg11921539
cg00079598
cg01435574
cg16983588
cg04697265
cg02046143
cg03326252
cg19907915
cg10356759
cg03131366
cg08160085
cg12250581
cg16601359
cg20462512
cg27423216
cg19421125
cg09692396
cg04604946
cg23368715
cg11416552
cg05694021
cg04027548
cg17817168
cg02058108
cg09526236
cg17834219
cg10860819
cg09143195
cg04053798
cg14793287
cg03222868
cg06611426
cg22460123
cg22358580
cg18473521
cg11964308
cg25095951
cg19636672
cg20892847
cg09932758
cg09596958
cg00293940
cg26090940
cg15319470
cg23907053
cg25031476
cg09278098
cg04961225
cg06392241
cg12999267
cg05451210
cg01572652
cg18798446
cg24477309
cg22158248
cg19848940
cg04123409
cg12878812
cg16785344
cg19777783
cg12103569
cg03782800
cg24601716
cg10288525
cg14276580
cg04308040
cg06473578
cg08779649
cg03651054
cg05965387
cg23126342
cg02297838
cg26685941
cg05412028
cg00593462
cg25936358
cg25808809
cg00009349
cg13094752
cg18846074
cg09822192
cg00776917
cg16015593
cg01873886
cg04558322
cg08107017
cg15320277
cg07182163
cg20076659
cg00787180
cg17002328
cg16426321
cg25110757
cg23612492
cg18089426
cg03039990
cg16208643
cg01895439
cg20005742
cg26053795
cg07378067
cg24810305
cg09940677
cg26242531
cg15963913
cg19838043
cg20908276
cg19928084
cg10734665
cg08828036
cg09657744
cg04640920
cg11693709
cg24736933
cg24392313
cg05124934
cg07359633
cg12281446
cg24361265
cg27332104
cg23206630
cg07774964
cg23848052
cg00309133
cg12691651
cg25046953
cg20239174
cg04751276
cg11808699
cg07769790
cg16495212
cg17864044
cg13615971
cg12553689
cg05194346
cg16179521
cg27362010
cg07492924
cg00671386
cg00454305
cg01965047
cg07116631
cg07610178
cg08550394
cg01207684
cg05765011
cg08336733
cg06478823
cg11059800
cg26590082
cg04666465
cg10454258
cg27592309
cg27047406
cg00417823
cg26596307
cg09109520
cg12499872
cg07112260
cg00147286
cg02030542
cg05915866
cg03991512
cg07320140
cg24429836
cg16540789
cg09899215
cg03743982
cg07179329
cg09985344
cg26559829
cg07082267
cg09363128
cg16705546
cg09395612
cg05613083
cg04352288
cg08768385
cg03178541
cg04187039
cg27430293
cg02193283
cg05104581
cg02441474
cg06800849
cg04503319
cg21909751
cg05231332
cg21518212
cg18404811
cg20945055
cg08753172
cg12316865
cg15727185
cg10137837
cg02503376
cg18054943
cg15951188
cg21017569
cg13407335
cg23365801
cg16513459
cg01323777
cg27162435
cg14918082
cg15799267
cg20538707
cg01538166
cg07158991
cg06419432
cg17730048
cg14854355
cg22006208
cg20480274
cg22888787
cg04766061
cg19431881
cg06247837
cg19758448
cg13878456
cg07584981
cg26628907
cg16308533
cg18647570
cg07739179
cg09014329
cg23766254
cg22078805
cg19935040
cg25809905
cg17265120
cg25105522
cg24434387
cg02957270
cg12350474
cg20811755
cg04014328
cg01324550
cg15908709
cg08832695
cg02566861
cg09983216
cg03803541
cg18773260
cg11041817
cg23669081
cg22622477
cg07547765
cg01497613
cg04433051
cg25683268
cg13734043
cg25537245
cg18942579
cg25577130
cg14244013
cg16393877
cg16358867
cg14973055
cg08665079
cg12840847
cg18181703
cg26211349
cg25447164
cg16980380
cg06443034
cg25741116
cg01516792
cg26714263
cg06244240
cg23718736
cg18988435
cg26551026
cg15927357
cg13161901
cg19283806
cg18608055
cg22994198
cg09791746
cg00378510
cg20789620
cg11738486
cg11766468
cg15011409
cg04295144
cg03567652
cg26878688
cg05599106
cg01632288
cg21073930
cg08647039
cg04367503
cg24277817
cg06744585
cg02699829
cg20222376
cg25533247
cg07408456
cg15845821
cg20249566
cg19784428
cg19344626
cg27426436
cg10665321
cg08928145
cg09310092
cg27571605
cg00286125
cg05280698
cg24834889
cg12948621
cg12024906
cg23448505
cg23090870
cg02385820
cg27530093
cg14666310
cg13736794
cg05260085
cg02942825
cg24466377
cg04255201
cg19295068
cg01483824
cg03994651
cg21519787
cg22202689
cg00353916
cg19309676
cg00711496
cg22472290
cg12157673
cg07785717
cg07928502
cg04465079
cg22449114
cg26332061
cg14406419
cg03864128
cg12689285
cg08977611
cg17692403
cg21559386
cg00726046
cg01750375
cg04193901
cg02481642
cg19569865
cg12303084
cg06108461
cg01735357
cg00753658
cg12283398
cg01355392
cg02231404
cg22138735
cg05156137
cg12477880
cg21081878
cg23512275
cg16189817
cg05580073
cg05577434
cg07127410
cg08665685
cg21361322
cg01794929
cg06942979
cg00378158
cg20066188
cg23109891
cg12990614
cg00430484
cg23124451
cg24712290
cg26793846
cg00343092
cg11153400
cg01080924
cg27140247
cg27131176
cg01234420
cg03834031
cg20744362
cg22657475
cg25871420
cg05826817
cg12901451
cg13328614
cg11901680
cg15898026
cg14825116
cg17726280
cg17792806
cg12176022
cg26950514
cg22058533
cg09761247
cg27024381
cg21459545
cg13365400

## Sheet: Table 5
Core set of CpGs associated with more than 3 of the 5 analysed reproductive hormones
CpG ID	Chromosome	Chromosome position	Proximity gene	Site	Position in site	Proximity gene name
cg21683105	1	228494821	C1orf145	exon (NM_001098623, exon 45 of 105)	-93456	chromosome 1 open reading frame 145
cg01008256	7	100463985	TRIP6	promoter-TSS (NM_003302)	-965	thyroid hormone receptor interactor 6
cg04742719	7	100463759	TRIP6	TTS (NM_001267812)	-1191	thyroid hormone receptor interactor 6
cg20272935	11	67765720	UNC93B1	intron (NM_030930, intron 6 of 10)	5873	unc-93 homolog B1 (C. elegans)
cg27332104	15	52386161	BCL2L10	Intergenic	18811	BCL2-like 10 (apoptosis facilitator)
cg21244580	8	79934476	IL7	Intergenic	-216718	interleukin 7
cg01511232	4	155661929	LRAT	Intergenic	-3234	lecithin retinol acyltransferase (phosphatidylcholine--retinol O-acyltransferase)
cg17726280	X	102529175	TCEAL5	exon (NM_001012979, exon 3 of 3)	2622	transcription elongation factor A (SII)-like 5
cg23615741	10	101297642	NKX2-3	Intergenic	4952	NK2 homeobox 3
cg20892847	12	58011875	SLC26A10	TTS (NM_001111270)	-1818	solute carrier family 26, member 10
cg09692396	12	7023346	ENO2	promoter-TSS (NM_001975)	-268	enolase 2 (gamma, neuronal)
cg16867657	6	11044877	ELOVL2-AS1	promoter-TSS (NM_017770)	-47	ELOVL2 antisense RNA 1
cg04027548	12	21926447	KCNJ8	exon (NM_004982, exon 2 of 3)	1308	potassium inwardly-rectifying channel, subfamily J, member 8
cg02231404	20	62679635	SOX18	exon (NM_018419, exon 2 of 2)	1344	SRY (sex determining region Y)-box 18
cg24587297	2	151534222	RND3	Intergenic	-190013	Rho family GTPase 3
cg21361322	22	31500896	SELM	TTS (NM_001207017)	2655	selenoprotein M
cg13404038	9	126123344	CRB2	intron (NM_173689, intron 1 of 12)	4896	crumbs homolog 2 (Drosophila)
cg07082267	16	85429035	MIR5093	Intergenic	-89104	microRNA 5093
cg27426436	19	18775242	CRTC1	exon (NM_018316, exon 2 of 3)	-19183	CREB regulated transcription coactivator 1
cg06443034	17	78417973	MIR4730	Intergenic	24755	microRNA 4730
cg03039990	14	101317622	MIR770	non-coding (NR_046473, exon 7 of 7)	-1105	microRNA 770
cg12024906	19	37825679	HKR1	promoter-TSS (NM_181786)	99	HKR1, GLI-Kruppel zinc finger family member
cg25711003	3	111522050	PHLDB2	intron (NM_001185106, intron 4 of 4)	-55977	pleckstrin homology-like domain, family B, member 2
cg21406967	7	100464553	TRIP6	promoter-TSS (NM_003302)	-397	thyroid hormone receptor interactor 6
cg12303084	20	45985741	ZMYND8	promoter-TSS (NM_183048)	-267	zinc finger, MYND-type containing 8
cg12990614	22	38379749	SOX10	exon (NM_006941, exon 2 of 4)	790	SRY (sex determining region Y)-box 10
cg16145216	1	42385662	HIVEP3	intron (NR_038261, intron 1 of 3)	-1166	human immunodeficiency virus type I enhancer binding protein 3
cg22040809	6	26522578	HCG11	non-coding (NR_026790, exon 1 of 1)	644	HLA complex group 11 (non-protein coding)
cg11438310	5	78985434	CMYA5	promoter-TSS (NM_153610)	-225	cardiomyopathy associated 5
cg27430293	16	89069935	CBFA2T3	Intergenic	-26431	core-binding factor, runt domain, alpha subunit 2; translocated to, 3
cg11010561	4	155630610	LRAT	Intergenic	-34553	lecithin retinol acyltransferase (phosphatidylcholine--retinol O-acyltransferase)
cg22796593	10	105836777	COL17A1	intron (NM_000494, intron 4 of 55)	8861	collagen, type XVII, alpha 1
cg11808699	15	81528661	IL16	intron (NM_172217, intron 1 of 17)	11021	interleukin 16
cg05895618	11	19222395	CSRP3	intron (NM_003476, intron 2 of 6)	9723	cysteine and glycine-rich protein 3 (cardiac LIM protein)
cg08550394	16	4013659	CREBBP	3' UTR (NM_001116, exon 11 of 11)	-83538	CREB binding protein
cg26290219	6	33128906	COL11A2	Intergenic	31339	collagen, type XI, alpha 2
cg08570034	5	175227702	CPLX2	intron (NM_006650, intron 1 of 4)	4092	complexin 2
cg04052934	6	147179017	LOC729176	intron (NR_034115, intron 8 of 10)	-54057	katanin p80 subunit B-like 1 pseudogene
cg07013148	8	146233339	ZNF252P	Intergenic	-5054	zinc finger protein 252, pseudogene
cg23669081	17	46685353	HOXB6	exon (NM_004502, exon 2 of 2)	-3019	homeobox B6
cg20462512	12	5543155	NTF3	intron (NM_001102654, intron 1 of 1)	1875	neurotrophin 3
cg26242531	14	104190678	ZFYVE21	intron (NM_024071, intron 1 of 6)	8597	zinc finger, FYVE domain containing 21
cg23907053	12	70215816	RAB3IP	3' UTR (NM_175625, exon 10 of 10)	43062	RAB3A interacting protein
cg02030542	16	70722454	MTSS1L	intron (NM_018052, intron 18 of 18)	-2500	metastasis suppressor 1-like
cg07164639	6	110736958	DDO	promoter-TSS (NM_003649)	-205	D-aspartate oxidase
cg11656478	2	38297759	CYP1B1	3' UTR (NM_000104, exon 3 of 3)	5564	cytochrome P450, family 1, subfamily B, polypeptide 1
cg09278098	12	84902512	SLC6A15	Intergenic	404096	solute carrier family 6 (neutral amino acid transporter), member 15
cg05156137	21	35898975	RCAN1	exon (NM_203418, exon 1 of 4)	286	regulator of calcineurin 1
cg25926515	10	70321889	TET1	intron (NM_030625, intron 1 of 11)	1772	tet methylcytosine dioxygenase 1
cg04308040	13	44942303	SERP2	Intergenic	-5675	stress-associated endoplasmic reticulum protein family member 2
cg09748749	7	65540429	ASL	promoter-TSS (NM_000048)	-347	argininosuccinate lyase
cg15931839	6	111880530	TRAF3IP2	non-coding (NR_028338, exon 10 of 10)	8033	TRAF3 interacting protein 2
cg19344626	19	16830749	NWD1	promoter-TSS (NM_001007525)	-38	NACHT and WD repeat domain containing 1
cg27423216	12	5543269	NTF3	intron (NM_001102654, intron 1 of 1)	1989	neurotrophin 3
cg24834889	19	37825406	HKR1	promoter-TSS (NM_181786)	-174	HKR1, GLI-Kruppel zinc finger family member
cg24960291	3	185538892	IGF2BP2	intron (NM_006548, intron 2 of 15)	3935	insulin-like growth factor 2 mRNA binding protein 2
cg22737154	2	64631614	LGALSL	Intergenic	-49713	lectin, galactoside-binding-like
cg22796704	10	49673534	ARHGAP22	intron (NR_045675, intron 5 of 10)	28158	Rho GTPase activating protein 22
cg23279355	5	78985592	CMYA5	promoter-TSS (NM_153610)	-67	cardiomyopathy associated 5
cg12967723	7	100464145	TRIP6	promoter-TSS (NM_003302)	-805	thyroid hormone receptor interactor 6
cg26305174	7	100463583	TRIP6	TTS (NM_001267812)	-1367	thyroid hormone receptor interactor 6
cg22820188	1	156086004	LMNA	intron (NM_170708, intron 1 of 10)	1543	lamin A/C
cg00589520	7	23513039	IGF2BP3	Intergenic	-3044	insulin-like growth factor 2 mRNA binding protein 3
cg03964851	5	93905427	KIAA0825	intron (NM_001145678, intron 2 of 20)	48882	KIAA0825
cg18450254	3	64200005	PRICKLE2	intron (NM_198859, intron 1 of 7)	11126	prickle homolog 2 (Drosophila)
cg13407335	17	7832852	KCNAB3	promoter-TSS (NM_004732)	-99	potassium voltage-gated channel, shaker-related subfamily, beta member 3
cg21878650	5	64558623	ADAMTS6	intron (NM_197941, intron 13 of 24)	219081	ADAM metallopeptidase with thrombospondin type 1 motif, 6
cg19283806	18	66389420	CCDC102B	intron (NM_001093729, intron 2 of 9)	6929	coiled-coil domain containing 102B
cg20249566	19	16830739	NWD1	promoter-TSS (NM_001007525)	-48	NACHT and WD repeat domain containing 1
cg21017569	17	7832769	KCNAB3	promoter-TSS (NM_004732)	-16	potassium voltage-gated channel, shaker-related subfamily, beta member 3
cg25936358	13	114301996	ATP4B	Intergenic	10517	ATPase, H+/K+ exchanging, beta polypeptide
cg14730524	11	92617118	MTNR1B	intron (NM_001008781, intron 23 of 24)	-85671	melatonin receptor 1B
cg27162435	17	7833163	KCNAB3	promoter-TSS (NM_004732)	-410	potassium voltage-gated channel, shaker-related subfamily, beta member 3
cg01735357	20	61732467	HAR1A	promoter-TSS (NR_003244)	-177	highly accelerated region 1A (non-protein coding)
cg12856447	5	133794072	CDKN2AIPNL	Intergenic	-46474	CDKN2A interacting protein N-terminal like
cg02932167	2	233352951	ECEL1	promoter-TSS (NM_004826)	-419	endothelin converting enzyme-like 1
cg00135497	4	155661849	LRAT	Intergenic	-3314	lecithin retinol acyltransferase (phosphatidylcholine--retinol O-acyltransferase)
cg04503319	16	89368367	LOC100287036	intron (NR_045839, intron 5 of 9)	-19174	uncharacterized LOC100287036
cg19279257	7	100463508	TRIP6	TTS (NM_001267812)	-1442	thyroid hormone receptor interactor 6
cg08877357	10	113120532	ADRA2A	Intergenic	283742	adrenoceptor alpha 2A
cg17852032	6	158066811	MIR3692	exon (NM_024630, exon 6 of 9)	116647	microRNA 3692
cg07547765	17	46685448	HOXB7	exon (NM_004502, exon 2 of 2)	2935	homeobox B7
cg06942979	22	31501382	SELM	TTS (NM_001207017)	2169	selenoprotein M
cg19270739	1	1368846	VWA1	Intergenic	-2057	von Willebrand factor A domain containing 1
cg14918082	17	7833237	KCNAB3	promoter-TSS (NM_004732)	-484	potassium voltage-gated channel, shaker-related subfamily, beta member 3
cg19784428	19	16830746	NWD1	promoter-TSS (NM_001007525)	-41	NACHT and WD repeat domain containing 1
cg15012662	7	122443513	CADPS2	intron (NM_001009571, intron 1 of 27)	83300	Ca++-dependent secretion activator 2
cg04697265	11	130683700	SNX19	Intergenic	102682	sorting nexin 19
cg22398226	4	155662217	LRAT	Intergenic	-2946	lecithin retinol acyltransferase (phosphatidylcholine--retinol O-acyltransferase)
cg21110645	1	207815933	CR1L	TTS (NM_000573)	-2525	complement component (3b/4b) receptor 1-like
cg19838043	14	104196038	ZFYVE21	intron (NM_024071, intron 5 of 6)	13957	zinc finger, FYVE domain containing 21
cg05694021	12	19699504	AEBP2	Intergenic	105989	AE binding protein 2
cg16983588	11	129793108	PRDM10	intron (NM_020228, intron 14 of 21)	24409	PR domain containing 10
cg19377250	7	100463206	TRIP6	TTS (NM_001267812)	-1744	thyroid hormone receptor interactor 6
cg09822192	14	24801191	ADCY4	intron (NM_001198568, intron 3 of 24)	3086	adenylate cyclase 4
cg03054277	1	228400217	C1orf145	exon (NM_001098623, exon 2 of 105)	1139	chromosome 1 open reading frame 145
cg02481642	20	43343760	WISP2	promoter-TSS (NM_003881)	-125	WNT1 inducible signaling pathway protein 2
cg06911110	1	17293971	MFAP2	intron (NM_014675, intron 30 of 36)	13202	microfibrillar-associated protein 2
cg08957484	5	132083532	CCNI2	exon (NM_001039780, exon 1 of 6)	395	cyclin I family, member 2
cg05280698	19	37825388	HKR1	promoter-TSS (NM_181786)	-192	HKR1, GLI-Kruppel zinc finger family member
cg06419432	17	25707535	TBC1D3P5	Intergenic	-37496	TBC1 domain family, member 3 pseudogene 5
cg05584950	2	86012847	LOC284950	intron (NM_032827, intron 2 of 2)	-29406	uncharacterized LOC284950
cg21572722	6	11044894	ELOVL2-AS1	promoter-TSS (NM_017770)	-30	ELOVL2 antisense RNA 1
cg23712462	8	139510166	FAM135B	Intergenic	-1101	family with sequence similarity 135, member B
cg25809905	17	42467728	ITGA2B	promoter-TSS (NM_000419)	-855	integrin, alpha 2b (platelet glycoprotein IIb of IIb/IIIa complex, antigen CD41)
cg19935040	17	42432165	FAM171A2	exon (NM_198475, exon 8 of 8)	9070	family with sequence similarity 171, member A2
cg16358867	17	72306008	KIF19	intron (NM_001172810, intron 10 of 13)	-16343	kinesin family member 19
cg23201812	11	34771918	EHF	Intergenic	117907	ets homologous factor
cg01883408	5	132083691	CCNI2	intron (NM_001039780, intron 1 of 5)	554	cyclin I family, member 2
cg12499872	16	58019893	TEPP	intron (NM_199046, intron 7 of 7)	9554	testis, prostate and placenta expressed
cg27033805	8	145499436	SCXA	intron (NM_015201, intron 3 of 15)	8833	scleraxis homolog A (mouse)
cg01794929	22	31500940	SELM	TTS (NM_001207017)	2611	selenoprotein M
cg20408276	2	38300586	CYP1B1	intron (NM_000104, intron 2 of 2)	2737	cytochrome P450, family 1, subfamily B, polypeptide 1
cg16312514	11	70650521	SHANK2-AS3	intron (NM_012309, intron 10 of 22)	-58374	SHANK2 antisense RNA 3
cg19080839	7	150939592	MIR671	exon (NM_003078, exon 6 of 14)	4085	microRNA 671
cg16069986	11	70650456	SHANK2-AS3	intron (NM_012309, intron 10 of 22)	-58439	SHANK2 antisense RNA 3
cg22914762	4	117220908	MIR1973	promoter-TSS (NR_031737)	27	microRNA 1973
cg03131366	12	2041707	LOC100271702	intron (NR_036546, intron 1 of 1)	4035	uncharacterized LOC100271702
cg18338984	7	2646955	TTYH3	intron (NM_152558, intron 21 of 21)	-24648	tweety homolog 3 (Drosophila)
cg22138735	20	62679713	SOX18	exon (NM_018419, exon 2 of 2)	1266	SRY (sex determining region Y)-box 18
cg16387850	1	46982889	DMBX1	Intergenic	10221	diencephalon/mesencephalon homeobox 1
cg25110757	14	95065642	SERPINA3	Intergenic	-13072	serpin peptidase inhibitor, clade A (alpha-1 antiproteinase, antitrypsin), member 3
cg00611789	5	78985432	CMYA5	promoter-TSS (NM_153610)	-227	cardiomyopathy associated 5
cg15951188	17	7832680	KCNAB3	promoter-TSS (NM_004732)	73	potassium voltage-gated channel, shaker-related subfamily, beta member 3
cg26337070	2	85999873	ATOH8	intron (NM_032827, intron 2 of 2)	18964	atonal homolog 8 (Drosophila)
cg23365801	17	7832909	KCNAB3	promoter-TSS (NM_004732)	-156	potassium voltage-gated channel, shaker-related subfamily, beta member 3
cg27571605	19	36216711	MLL4	exon (NM_014727, exon 13 of 37)	7790	myeloid/lymphoid or mixed-lineage leukemia 4
cg04295144	19	10407184	ICAM5	exon (NM_003259, exon 11 of 11)	6529	intercellular adhesion molecule 5, telencephalin
cg01750375	20	43343365	WISP2	promoter-TSS (NM_003881)	-520	WNT1 inducible signaling pathway protein 2
cg24070990	1	228634724	HIST3H2A	Intergenic	10836	histone cluster 3, H2a
cg25533247	19	15530630	AKAP8L	promoter-TSS (NM_014371)	-797	A kinase (PRKA) anchor protein 8-like
cg18738190	10	73740291	CHST3	intron (NM_004273, intron 1 of 2)	16171	carbohydrate (chondroitin 6) sulfotransferase 3
cg17326555	1	119535693	TBX15	Intergenic	-3514	T-box 15

## Sheet: Table 6
Core set of CpGs associated with both pubertal age (boys and girls) and changes in reproductive hormones in boys (intersection of supplementary table 1 and 5)
CpG ID	Chromosome	Chromosome position	Proximity gene	Site	Position in site	Proximity gene name
cg01008256	7	100463985	TRIP6	promoter-TSS (NM_003302)	-965	thyroid hormone receptor interactor 6
cg04742719	7	100463759	TRIP6	TTS (NM_001267812)	-1191	thyroid hormone receptor interactor 6
cg01511232	4	155661929	LRAT	Intergenic	-3234	lecithin retinol acyltransferase (phosphatidylcholine--retinol O-acyltransferase)
cg04027548	12	21926447	KCNJ8	exon (NM_004982, exon 2 of 3)	1308	potassium inwardly-rectifying channel, subfamily J, member 8
cg02231404	20	62679635	SOX18	exon (NM_018419, exon 2 of 2)	1344	SRY (sex determining region Y)-box 18
cg21361322	22	31500896	SELM	TTS (NM_001207017)	2655	selenoprotein M
cg12024906	19	37825679	HKR1	promoter-TSS (NM_181786)	99	HKR1, GLI-Kruppel zinc finger family member
cg05895618	11	19222395	CSRP3	intron (NM_003476, intron 2 of 6)	9723	cysteine and glycine-rich protein 3 (cardiac LIM protein)
cg23669081	17	46685353	HOXB6	exon (NM_004502, exon 2 of 2)	-3019	homeobox B6
cg23907053	12	70215816	RAB3IP	3' UTR (NM_175625, exon 10 of 10)	43062	RAB3A interacting protein
cg02030542	16	70722454	MTSS1L	intron (NM_018052, intron 18 of 18)	-2500	metastasis suppressor 1-like
cg07164639	6	110736958	DDO	promoter-TSS (NM_003649)	-205	D-aspartate oxidase
cg09278098	12	84902512	SLC6A15	Intergenic	404096	solute carrier family 6 (neutral amino acid transporter), member 15
cg05156137	21	35898975	RCAN1	exon (NM_203418, exon 1 of 4)	286	regulator of calcineurin 1
cg15931839	6	111880530	TRAF3IP2	non-coding (NR_028338, exon 10 of 10)	8033	TRAF3 interacting protein 2
cg19344626	19	16830749	NWD1	promoter-TSS (NM_001007525)	-38	NACHT and WD repeat domain containing 1
cg24834889	19	37825406	HKR1	promoter-TSS (NM_181786)	-174	HKR1, GLI-Kruppel zinc finger family member
cg24960291	3	185538892	IGF2BP2	intron (NM_006548, intron 2 of 15)	3935	insulin-like growth factor 2 mRNA binding protein 2
cg22737154	2	64631614	LGALSL	Intergenic	-49713	lectin, galactoside-binding-like
cg22796704	10	49673534	ARHGAP22	intron (NR_045675, intron 5 of 10)	28158	Rho GTPase activating protein 22
cg12967723	7	100464145	TRIP6	promoter-TSS (NM_003302)	-805	thyroid hormone receptor interactor 6
cg26305174	7	100463583	TRIP6	TTS (NM_001267812)	-1367	thyroid hormone receptor interactor 6
cg18450254	3	64200005	PRICKLE2	intron (NM_198859, intron 1 of 7)	11126	prickle homolog 2 (Drosophila)
cg13407335	17	7832852	KCNAB3	promoter-TSS (NM_004732)	-99	potassium voltage-gated channel, shaker-related subfamily, beta member 3
cg21878650	5	64558623	ADAMTS6	intron (NM_197941, intron 13 of 24)	219081	ADAM metallopeptidase with thrombospondin type 1 motif, 6
cg21017569	17	7832769	KCNAB3	promoter-TSS (NM_004732)	-16	potassium voltage-gated channel, shaker-related subfamily, beta member 3
cg27162435	17	7833163	KCNAB3	promoter-TSS (NM_004732)	-410	potassium voltage-gated channel, shaker-related subfamily, beta member 3
cg01735357	20	61732467	HAR1A	promoter-TSS (NR_003244)	-177	highly accelerated region 1A (non-protein coding)
cg19279257	7	100463508	TRIP6	TTS (NM_001267812)	-1442	thyroid hormone receptor interactor 6
cg08877357	10	113120532	ADRA2A	Intergenic	283742	adrenoceptor alpha 2A
cg07547765	17	46685448	HOXB7	exon (NM_004502, exon 2 of 2)	2935	homeobox B7
cg06942979	22	31501382	SELM	TTS (NM_001207017)	2169	selenoprotein M
cg19270739	1	1368846	VWA1	Intergenic	-2057	von Willebrand factor A domain containing 1
cg14918082	17	7833237	KCNAB3	promoter-TSS (NM_004732)	-484	potassium voltage-gated channel, shaker-related subfamily, beta member 3
cg15012662	7	122443513	CADPS2	intron (NM_001009571, intron 1 of 27)	83300	Ca++-dependent secretion activator 2
cg04697265	11	130683700	SNX19	Intergenic	102682	sorting nexin 19
cg05694021	12	19699504	AEBP2	Intergenic	105989	AE binding protein 2
cg03054277	1	228400217	C1orf145	exon (NM_001098623, exon 2 of 105)	1139	chromosome 1 open reading frame 145
cg08957484	5	132083532	CCNI2	exon (NM_001039780, exon 1 of 6)	395	cyclin I family, member 2
cg05280698	19	37825388	HKR1	promoter-TSS (NM_181786)	-192	HKR1, GLI-Kruppel zinc finger family member
cg19935040	17	42432165	FAM171A2	exon (NM_198475, exon 8 of 8)	9070	family with sequence similarity 171, member A2
cg23201812	11	34771918	EHF	Intergenic	117907	ets homologous factor
cg01794929	22	31500940	SELM	TTS (NM_001207017)	2611	selenoprotein M
cg16312514	11	70650521	SHANK2-AS3	intron (NM_012309, intron 10 of 22)	-58374	SHANK2 antisense RNA 3
cg16069986	11	70650456	SHANK2-AS3	intron (NM_012309, intron 10 of 22)	-58439	SHANK2 antisense RNA 3
cg22914762	4	117220908	MIR1973	promoter-TSS (NR_031737)	27	microRNA 1973
cg18338984	7	2646955	TTYH3	intron (NM_152558, intron 21 of 21)	-24648	tweety homolog 3 (Drosophila)
cg22138735	20	62679713	SOX18	exon (NM_018419, exon 2 of 2)	1266	SRY (sex determining region Y)-box 18
cg25110757	14	95065642	SERPINA3	Intergenic	-13072	serpin peptidase inhibitor, clade A (alpha-1 antiproteinase, antitrypsin), member 3
cg15951188	17	7832680	KCNAB3	promoter-TSS (NM_004732)	73	potassium voltage-gated channel, shaker-related subfamily, beta member 3
cg23365801	17	7832909	KCNAB3	promoter-TSS (NM_004732)	-156	potassium voltage-gated channel, shaker-related subfamily, beta member 3
cg04295144	19	10407184	ICAM5	exon (NM_003259, exon 11 of 11)	6529	intercellular adhesion molecule 5, telencephalin

## Sheet: Table 7
Pubertal age - Top 20 differentially methylated regions from DMRCate analysis of boys and girls, collectively
Genes associated to region	Genomic elements included in the differentially region*	hg19 genomic coordinates	Number of probes included in differentially methylated region	Minimal p-value	Mean p-value for region	Maximal beta fold change
SLC12A9, TRIP6	Body,TSS1500,3'UTR,TSS200	chr7:100463206-100464771	9	1.80495323031188e-123	1.3327014785632E-18	-0.0139987955931721
		chr4:155661052-155663094	11	3.29059648645976e-81	7.97930028145553E-09	0.014670005594102
KCNAB3, TRAPPC1	Body,1stExon,TSS200,TSS1500,3'UTR	chr17:7832479-7833663	10	1.26782606300739e-58	6.93348855261339E-24	0.0138027880084454
HOXB7	3'UTR,Body	chr17:46684750-46685448	6	7.11793759259751e-50	1.0999291457884E-24	0.0218610720529723
IQCE	Body	chr7:2646478-2648343	12	9.71265544628335e-48	2.03006776466557E-09	-0.00962603621296068
LTA	TSS1500,TSS200,1stExon,5'UTR,Body	chr6:31539539-31540750	20	7.90353337166153e-45	8.85382771093916E-19	0.0110102797346371
PNMAL2	1stExon,5'UTR,TSS200,TSS1500	chr19:46998383-46999840	12	6.38829575601553e-42	1.33351662020358E-08	0.00719658411927114
WISP2	TSS1500,TSS200,1stExon,5'UTR	chr20:43343233-43343997	6	6.63497767617057e-39	1.43256139193752E-19	-0.0124861189634949
TNF	TSS1500,TSS200,1stExon	chr6:31542740-31543686	13	7.16681672406585e-39	3.50012511883299E-11	-0.0057331613952397
TEPP	Body	chr16:58019359-58019984	4	4.00313673492311e-38	7.35914525613562E-09	0.0111257439810709
NWD1	TSS200,1stExon,5'UTR	chr19:16830613-16830859	5	6.45010631248647e-38	4.69705688197218E-23	-0.00868590940089275
AKAP8L	TSS1500	chr19:15530606-15530870	4	1.63435740082837e-37	5.08642262956201E-21	-0.0105962129349769
MIR1974, C5orf36	TSS200,5'UTR,TSS1500	chr5:93905257-93905482	6	1.06331694222124e-36	7.9574627963316E-22	-0.0123712216305195
C22orf26, LOC150381	Body,TSS1500,TSS200,1stExon,5'UTR	chr22:46449430-46450114	10	1.80478650967768e-34	4.69918477999787E-18	-0.0105608796623567
AZU1	TSS1500,TSS200,1stExon,5'UTR,Body	chr19:827429-828170	8	2.37446486719924e-34	4.85863064655981E-19	-0.00863593367559897
SLC22A18AS, SLC22A18	Body,TSS1500,TSS200,5'UTR	chr11:2919689-2921176	19	5.78713489066661e-34	9.33597156211248E-09	-0.0071275035422358
CCDC105	TSS1500,TSS200,5'UTR,1stExon	chr19:15120922-15121913	11	3.96590554124886e-33	5.76754050534866E-11	0.00920388112836353
TRIM39	Body	chr6:30297174-30297941	12	6.25372472394306e-33	6.09965776846688E-13	-0.00904094652120251
KRT7	Body	chr12:52638005-52638592	3	1.05599962350442e-32	8.89203791550063E-16	-0.0095535662233552
		chr6:33128825-33130034	26	1.48506586155442e-32	3.90139625492251E-17	-0.00889340292899684
* Body, Gene body; TSS1500, 1500 bp upstream of transcriptional start site (TSS); TSS200, 200bp upstream of TSS; UTR, untranslated region
